# Supplementary material for: Structural mechanism for tyrosine hydroxylase inhibition by dopamine and reactivation by Ser40 phosphorylation
Source: Nat Commun. 2022 Jan 10;13:74. doi: 10.1038/s41467-021-27657-y (PMC8748767; doi:10.1038/s41467-021-27657-y)
Supplement: Supplementary file 5 — Source Data [file 41467_2021_27657_MOESM5_ESM.xlsx]

## Sheet: Fig 5a
Figure 5a
	TH	TH+DA
WL (nm)	Δε (M-1cm-1)	Δε (M-1cm-1)
280	0.02	0.13
279	-0.06	0.07
278	-0.08	0.08
277	-0.08	0.02
276	-0.04	0.02
275	-0.01	0.01
274	-0.03	-0.01
273	-0.04	0.01
272	-0.07	0.01
271	-0.09	-0.01
270	-0.07	-0.01
269	-0.06	-0.01
268	-0.02	0
267	0.01	0.06
266	0.02	0.07
265	0.01	0.1
264	-0.01	0.08
263	-0.03	0.06
262	-0.04	0.07
261	-0.02	0.07
260	-0.02	0.06
259	-0.01	0.08
258	-0.01	0.11
257	0	0.1
256	-0.03	0.08
255	-0.03	0.05
254	-0.03	0.02
253	-0.04	0.03
252	-0.03	-0.01
251	-0.04	-0.03
250	-0.04	-0.03
249	-0.06	-0.02
248	-0.07	-0.04
247	-0.07	-0.04
246	-0.09	-0.06
245	-0.12	-0.09
244	-0.17	-0.13
243	-0.24	-0.18
242	-0.29	-0.24
241	-0.36	-0.33
240	-0.43	-0.42
239	-0.54	-0.48
238	-0.66	-0.58
237	-0.78	-0.69
236	-0.91	-0.83
235	-1.08	-1
234	-1.26	-1.19
233	-1.48	-1.41
232	-1.7	-1.65
231	-1.94	-1.91
230	-2.24	-2.19
229	-2.52	-2.49
228	-2.79	-2.74
227	-3.04	-3.02
226	-3.3	-3.26
225	-3.48	-3.47
224	-3.67	-3.63
223	-3.77	-3.72
222	-3.82	-3.75
221	-3.84	-3.75
220	-3.8	-3.7
219	-3.75	-3.67
218	-3.71	-3.61
217	-3.63	-3.54
216	-3.56	-3.48
215	-3.51	-3.42
214	-3.46	-3.37
213	-3.47	-3.35
212	-3.5	-3.38
211	-3.55	-3.43
210	-3.58	-3.48
209	-3.61	-3.46
208	-3.53	-3.39
207	-3.32	-3.2
206	-2.97	-2.84
205	-2.48	-2.35
204	-1.86	-1.74
203	-1.18	-1.02
202	-0.37	-0.19
201	0.61	0.75
200	1.71	1.82
199	2.96	3.07
198	4.29	4.41
197	5.57	5.65
196	6.66	6.71
195	7.43	7.53
194	7.9	8.02
193	8.12	8.19
192	8.06	8.09
191	7.72	7.71
190	7.15	7.11
189	6.38	6.37
188	5.56	5.54
187	4.75	4.67
186	3.95	3.84
185	3.23	3.11
184	2.53	2.48
183	1.9	1.89
182	1.32	1.44
181	0.89	1.02
180	0.42	0.49
179	0.23	0.24
178	0.09	-0.05
177	-0.29	-0.35
176	-0.19	-0.31

## Sheet: Fig 5b
Figure 5b
	TH	THNΔ35	THNΔ43	THNΔ70	THS40p
WL (nm)	Δε (M-1cm-1)	Δε (M-1cm-1)	Δε (M-1cm-1)	Δε (M-1cm-1)	Δε (M-1cm-1)
280	0.02	0.04	0.07	0.07	0.059692
279	-0.06	0	0.03	0.11	0.000471
278	-0.08	-0.06	0.03	-0.09	-0.03917
277	-0.08	-0.02	0.04	-0.07	-0.00528
276	-0.04	0.02	0.09	-0.07	-0.01153
275	-0.01	0.06	0.08	-0.03	-0.02307
274	-0.03	0.03	0.03	-0.07	-0.00778
273	-0.04	-0.02	0.01	-0.07	-0.02918
272	-0.07	-0.01	-0.02	-0.09	-0.021
271	-0.09	-0.05	0.02	-0.1	0.076848
270	-0.07	-0.07	0.09	-0.11	0.054262
269	-0.06	-0.07	0.07	-0.11	0.018837
268	-0.02	-0.06	0.08	-0.09	0.00999
267	0.01	-0.03	0.1	-0.04	0.08123
266	0.02	0.05	0.07	-0.02	0.095753
265	0.01	0.06	0.07	-0.02	0.143878
264	-0.01	0.06	0.05	-0.01	0.105994
263	-0.03	0.04	0.02	-0.01	0.085526
262	-0.04	0.02	0	-0.04	0.036744
261	-0.02	0	0.03	-0.03	0.100661
260	-0.02	0.05	0.03	-0.04	0.123242
259	-0.01	0.07	0.06	-0.06	0.114319
258	-0.01	0.1	0.07	-0.07	0.09317
257	0	0.1	0.07	-0.05	0.126655
256	-0.03	0.06	0.05	-0.03	0.126719
255	-0.03	0.04	0.04	-0.04	0.165385
254	-0.03	0.04	0.05	-0.03	0.189142
253	-0.04	0	0.09	-0.07	0.125353
252	-0.03	0	0.1	-0.14	0.072932
251	-0.04	-0.02	0.11	-0.11	0.100576
250	-0.04	0	0.1	-0.1	0.064511
249	-0.06	0.04	0.05	-0.14	0.130678
248	-0.07	0.03	0.03	-0.1	0.126715
247	-0.07	0.02	0.02	-0.09	0.058372
246	-0.09	0.01	-0.03	-0.13	0.009714
245	-0.12	-0.04	-0.05	-0.15	0.034702
244	-0.17	-0.1	-0.06	-0.2	-0.02911
243	-0.24	-0.16	-0.1	-0.27	-0.07082
242	-0.29	-0.27	-0.15	-0.3	-0.16296
241	-0.36	-0.37	-0.22	-0.33	-0.26639
240	-0.43	-0.43	-0.31	-0.42	-0.37965
239	-0.54	-0.52	-0.41	-0.54	-0.48585
238	-0.66	-0.64	-0.54	-0.66	-0.56192
237	-0.78	-0.8	-0.68	-0.79	-0.65891
236	-0.91	-0.98	-0.84	-0.91	-0.77545
235	-1.08	-1.15	-1	-1.03	-0.99344
234	-1.26	-1.32	-1.16	-1.22	-1.21114
233	-1.48	-1.46	-1.33	-1.45	-1.42151
232	-1.7	-1.68	-1.55	-1.66	-1.61027
231	-1.94	-1.92	-1.78	-1.95	-1.84516
230	-2.24	-2.23	-2.04	-2.2	-2.08111
229	-2.52	-2.53	-2.26	-2.4	-2.33806
228	-2.79	-2.85	-2.54	-2.61	-2.599
227	-3.04	-3.09	-2.79	-2.8	-2.86694
226	-3.3	-3.35	-3.04	-2.97	-3.12292
225	-3.48	-3.55	-3.21	-3.1	-3.3461
224	-3.67	-3.72	-3.38	-3.16	-3.50356
223	-3.77	-3.83	-3.48	-3.23	-3.62479
222	-3.82	-3.87	-3.54	-3.22	-3.69833
221	-3.84	-3.86	-3.55	-3.19	-3.70827
220	-3.8	-3.85	-3.51	-3.12	-3.71015
219	-3.75	-3.8	-3.46	-3.03	-3.65563
218	-3.71	-3.78	-3.43	-2.94	-3.59628
217	-3.63	-3.76	-3.32	-2.85	-3.509
216	-3.56	-3.71	-3.26	-2.74	-3.47919
215	-3.51	-3.61	-3.22	-2.64	-3.42935
214	-3.46	-3.57	-3.17	-2.57	-3.35681
213	-3.47	-3.5	-3.18	-2.52	-3.31131
212	-3.5	-3.49	-3.21	-2.47	-3.24246
211	-3.55	-3.51	-3.22	-2.46	-3.25532
210	-3.58	-3.52	-3.25	-2.43	-3.32266
209	-3.61	-3.47	-3.24	-2.35	-3.35219
208	-3.53	-3.38	-3.1	-2.21	-3.36206
207	-3.32	-3.12	-2.89	-1.95	-3.26922
206	-2.97	-2.7	-2.54	-1.59	-3.01655
205	-2.48	-2.16	-2.02	-1.13	-2.62268
204	-1.86	-1.51	-1.39	-0.55	-2.00827
203	-1.18	-0.72	-0.64	0.1	-1.30398
202	-0.37	0.12	0.19	0.75	-0.4087
201	0.61	1.12	1.09	1.48	0.518438
200	1.71	2.27	2.11	2.23	1.50405
199	2.96	3.55	3.27	2.98	2.61937
198	4.29	4.81	4.52	3.73	3.83875
197	5.57	6.06	5.75	4.35	4.98353
196	6.66	7.08	6.74	4.82	6.0687
195	7.43	7.82	7.47	5.07	6.84417
194	7.9	8.33	7.84	5.12	7.33555
193	8.12	8.53	7.96	5.04	7.59556
192	8.06	8.36	7.86	4.88	7.55609
191	7.72	8	7.52	4.58	7.27097
190	7.15	7.34	6.99	4.22	6.85444
189	6.38	6.52	6.32	3.77	6.15598
188	5.56	5.62	5.51	3.32	5.35985
187	4.75	4.72	4.66	2.87	4.49948
186	3.95	3.9	3.85	2.43	3.66834
185	3.23	3.2	3.13	1.98	2.93416
184	2.53	2.57	2.48	1.5	2.38055
183	1.9	1.97	1.86	1.05	1.81387
182	1.32	1.38	1.3	0.7	1.29629
181	0.89	0.84	0.8	0.43	0.817576
180	0.42	0.42	0.26	0	0.630167
179	0.23	0.08	0.03	-0.19	0.137511
178	0.09	-0.04	-0.07	-0.32	0.074513
177	-0.29	-0.36	-0.14	-0.24	-0.4394
176	-0.19		-0.12	-0.32	-0.82478

## Sheet: Fig 5c
Figure 5c
	TH			TH+DA
Temp (°C)	Cp (kcal/mol/°C)		Temp (°C)	Cp (kcal/mol/°C)
31.7316	0.002335		32.4944	0.011088
31.8434	-0.0584		32.6067	0.031799
31.9541	-0.08966		32.7188	0.002131
32.0631	-0.09133		32.8287	0.032409
32.1735	-0.11376		32.941	0.039029
32.2844	-0.16136		33.0537	0.016976
32.3955	-0.14179		33.1646	-0.05001
32.5079	-0.07201		33.2763	-0.05076
32.6199	-0.10018		33.3886	-0.0146
32.7316	-0.09394		33.5004	0.007631
32.8427	0.028363		33.6114	0.005085
32.954	0.123849		33.7229	0.000204
33.0663	0.057812		33.8348	-0.00301
33.1787	-0.07911		33.946	-0.0284
33.2907	-0.08982		34.0577	-0.00098
33.4025	-0.0675		34.1683	0.00155
33.5144	-0.07937		34.2793	-0.10222
33.6254	-0.06708		34.3913	-0.15592
33.7365	-0.06526		34.5025	-0.13396
33.8477	-0.07437		34.6126	-0.13974
33.9588	-0.1038		34.7236	-0.15513
34.07	-0.11481		34.8358	-0.2025
34.1808	-0.09819		34.9475	-0.13531
34.2926	-0.11598		35.06	-0.07416
34.405	-0.11748		35.1723	-0.04542
34.5158	-0.08409		35.2831	-0.03944
34.6268	-0.07383		35.3944	-0.09815
34.7378	-0.09546		35.5062	-0.11584
34.849	-0.1346		35.6178	-0.11619
34.961	-0.09515		35.7289	-0.13652
35.0726	-0.0363		35.8398	-0.18639
35.1843	-0.00799		35.9507	-0.12983
35.2955	-0.0259		36.0609	-0.07577
35.4076	-0.06207		36.1721	-0.05787
35.5198	-0.07518		36.2844	-0.08558
35.6309	-0.08774		36.3971	-0.10238
35.7415	-0.08083		36.5085	-0.03727
35.8534	-0.07602		36.6198	-0.03569
35.9648	-0.06929		36.7303	-0.08101
36.0743	-0.0848		36.8414	-0.12529
36.185	-0.0637		36.9534	-0.05587
36.2971	-0.0481		37.0649	-0.04744
36.409	-0.07532		37.1776	-0.14166
36.5206	-0.10644		37.288	-0.08443
36.6316	-0.11781		37.3993	-0.00613
36.743	-0.13109		37.5115	0.000421
36.8547	-0.13706		37.6225	-0.01935
36.9659	-0.05274		37.7343	-0.03933
37.077	-0.08673		37.8452	-0.05287
37.1896	-0.15379		37.9566	-0.10739
37.3013	-0.05991		38.0684	-0.14372
37.4119	0.004132		38.179	-0.14743
37.5232	-0.00975		38.2901	-0.09639
37.6338	-0.01742		38.401	-0.04498
37.7458	0.016609		38.5114	-0.05496
37.8582	0.034842		38.6232	-0.03623
37.9689	-0.00109		38.7338	-0.02869
38.0795	-0.0184		38.8458	-0.0802
38.1914	-0.00112		38.958	-0.15771
38.3021	0.014883		39.0692	-0.17595
38.4132	0.001576		39.1814	-0.10456
38.5254	-0.00701		39.2931	-0.03425
38.6366	0.077704		39.4054	-0.03125
38.7478	0.122866		39.5168	-0.00363
38.8593	0.055791		39.6278	-0.01058
38.971	-0.00453		39.7392	-0.02828
39.0828	-0.00485		39.8512	0.011035
39.1946	0.040316		39.962	0.007215
39.3057	0.056322		40.0721	-0.00897
39.4168	0.040051		40.1834	-0.03754
39.5277	0.046071		40.294	-0.00998
39.6399	0.065013		40.4047	0.016949
39.7523	0.066739		40.5165	-0.00158
39.8628	0.105241		40.6282	0.005753
39.9735	0.110739		40.7395	0.02212
40.0839	0.069626		40.8512	0.091253
40.1943	0.097166		40.9624	0.090469
40.3055	0.100522		41.0737	0.045347
40.4166	0.071467		41.1858	0.055729
40.5283	0.079239		41.2978	0.00981
40.6404	0.130525		41.4088	-0.09633
40.7515	0.183141		41.5205	-0.08135
40.8624	0.240179		41.6327	-0.02379
40.9742	0.274058		41.7434	-0.02382
41.087	0.288011		41.8542	0.002904
41.1981	0.304024		41.9674	-0.00938
41.3088	0.273349		42.0795	-0.0229
41.4207	0.230803		42.1902	0.079504
41.5324	0.265254		42.3002	0.135596
41.6435	0.33818		42.41	0.071943
41.7541	0.358929		42.522	0.081574
41.8654	0.374148		42.6342	0.131818
41.9779	0.372867		42.7459	0.189304
42.0897	0.376319		42.8569	0.208436
42.201	0.467799		42.9684	0.232969
42.3125	0.521572		43.0804	0.260041
42.423	0.495743		43.1915	0.224675
42.5342	0.526507		43.3026	0.248537
42.6469	0.582301		43.4146	0.261518
42.7587	0.633995		43.5268	0.226455
42.8691	0.679385		43.6377	0.251857
42.9803	0.744666		43.7494	0.327269
43.0921	0.779225		43.8614	0.369102
43.2035	0.760548		43.9719	0.36236
43.3146	0.77021		44.0829	0.432483
43.4261	0.792884		44.1937	0.508102
43.5376	0.869281		44.3047	0.545558
43.6494	0.966034		44.4163	0.657077
43.761	1.01362		44.5278	0.776584
43.8724	1.0638		44.6392	0.781152
43.9831	1.14545		44.7497	0.723872
44.0944	1.21823		44.8612	0.689207
44.2057	1.25822		44.9733	0.667255
44.3162	1.28459		45.0842	0.618996
44.4283	1.38482		45.1966	0.567895
44.5392	1.47835		45.3083	0.626469
44.6491	1.48333		45.4194	0.775947
44.7609	1.53164		45.531	0.901736
44.8724	1.62997		45.6414	0.929458
44.9835	1.69311		45.7523	0.929403
45.0952	1.73066		45.8636	0.977408
45.2069	1.77604		45.9764	0.968888
45.3194	1.82606		46.0882	0.979504
45.4311	1.92579		46.1981	1.10405
45.5423	2.04098		46.3095	1.19036
45.6532	2.10662		46.4209	1.30897
45.7642	2.19795		46.5316	1.39973
45.8762	2.29733		46.6432	1.37713
45.9869	2.36133		46.7534	1.41797
46.0975	2.48852		46.8637	1.44895
46.2089	2.69133		46.9766	1.49263
46.32	2.79925		47.0888	1.5592
46.4326	2.94731		47.2007	1.63351
46.5442	3.12582		47.3121	1.75573
46.6546	3.23557		47.4231	1.8278
46.7659	3.37647		47.5352	1.82964
46.8765	3.46575		47.6474	1.8789
46.9871	3.5696		47.7593	1.97112
47.0988	3.73118		47.8702	2.01374
47.2108	3.90364		47.9812	2.08202
47.3225	4.07411		48.0919	2.1885
47.4348	4.23529		48.2022	2.27288
47.5468	4.40332		48.3132	2.36264
47.6581	4.61383		48.4242	2.43378
47.7697	4.82638		48.5348	2.51109
47.8811	4.97198		48.646	2.61308
47.9921	5.11093		48.7579	2.68041
48.1039	5.28221		48.8683	2.74589
48.2144	5.49056		48.98	2.86175
48.3234	5.70171		49.092	2.88799
48.4337	5.91244		49.2032	2.92592
48.5452	6.16138		49.3154	3.06887
48.6562	6.35114		49.4264	3.21756
48.768	6.49411		49.5376	3.28816
48.8794	6.67814		49.6485	3.33539
48.9908	6.93909		49.76	3.43742
49.1021	7.19455		49.8719	3.54947
49.2139	7.46262		49.9833	3.64965
49.3266	7.76762		50.0948	3.73497
49.4376	8.02129		50.2063	3.81718
49.5489	8.2015		50.3171	3.94406
49.6607	8.39038		50.4283	4.13899
49.7714	8.62697		50.5399	4.26469
49.8826	8.9094		50.6515	4.28695
49.9944	9.18199		50.7603	4.28411
50.1062	9.41225		50.8707	4.39822
50.2168	9.63989		50.9844	4.56734
50.3272	9.91497		51.0955	4.72441
50.4384	10.2282		51.2061	4.86745
50.5496	10.4641		51.318	4.99829
50.662	10.6952		51.4303	5.16501
50.7736	10.9852		51.5415	5.31598
50.8839	11.2593		51.6533	5.45292
50.9953	11.4952		51.7642	5.59832
51.1075	11.7716		51.8745	5.82893
51.218	12.0834		51.988	6.06034
51.3295	12.339		52.1014	6.15999
51.4416	12.6314		52.2112	6.2864
51.5529	12.9406		52.3206	6.47463
51.6643	13.1739		52.4302	6.68705
51.7746	13.4849		52.5418	6.90793
51.8856	13.8314		52.6544	7.15329
51.9971	14.1128		52.764	7.29722
52.1092	14.296		52.8748	7.45135
52.222	14.5108		52.9875	7.71682
52.3323	14.8595		53.0998	7.92506
52.4417	15.1838		53.211	8.14208
52.553	15.465		53.3214	8.35257
52.6641	15.6996		53.4327	8.58315
52.7752	15.9384		53.5448	8.84119
52.8867	16.2218		53.6569	9.08167
52.9983	16.4809		53.768	9.3087
53.1091	16.6851		53.8799	9.5195
53.2206	16.8602		53.9919	9.75429
53.3321	17.0915		54.1023	10.0428
53.4438	17.3306		54.2128	10.2782
53.5565	17.523		54.3239	10.4986
53.6683	17.6635		54.4358	10.7752
53.779	17.7799		54.5459	10.9561
53.8899	17.9166		54.6572	11.1798
54.0014	18.0713		54.7682	11.4246
54.1131	18.187		54.8801	11.6744
54.2252	18.2717		54.9931	11.9702
54.3357	18.3314		55.1022	12.2478
54.4458	18.3449		55.2139	12.5411
54.557	18.3698		55.3269	12.7948
54.6683	18.3848		55.4386	13.0279
54.7799	18.389		55.5504	13.2785
54.8912	18.3756		55.6606	13.5402
55.0017	18.3106		55.772	13.7881
55.1136	18.2666		55.8845	14.0685
55.2257	18.2109		55.9957	14.3393
55.3367	18.1129		56.1067	14.5837
55.4489	17.9783		56.2176	14.7305
55.56	17.8405		56.3275	14.928
55.67	17.7247		56.438	15.2063
55.7809	17.5469		56.5494	15.4251
55.8929	17.3801		56.6607	15.6222
56.004	17.2266		56.7718	15.8314
56.1148	17.0613		56.8819	15.9834
56.2263	16.8121		56.9931	16.1229
56.3373	16.5485		57.1056	16.3258
56.4481	16.3525		57.217	16.4709
56.5595	16.0822		57.3285	16.584
56.6711	15.7879		57.4407	16.6723
56.7822	15.5215		57.5524	16.7738
56.8938	15.2329		57.6633	16.8962
57.0038	14.8605		57.7756	17.0331
57.1151	14.5291		57.8869	17.1494
57.2285	14.2218		57.9982	17.1799
57.3396	13.8553		58.1098	17.1932
57.4502	13.4453		58.2206	17.1118
57.5611	13.0245		58.3322	16.9919
57.6729	12.6509		58.4429	16.9013
57.7848	12.2406		58.5533	16.8208
57.8961	11.8286		58.6659	16.7013
58.0085	11.3972		58.7775	16.5088
58.1198	10.894		58.8871	16.3201
58.2299	10.4062		58.9994	16.1865
58.3415	9.95179		59.112	16.0204
58.452	9.45131		59.2234	15.7429
58.5629	8.96145		59.3346	15.481
58.6752	8.52612		59.4462	15.2202
58.7858	8.0397		59.5588	14.9642
58.8964	7.55356		59.6707	14.6928
59.0087	7.12023		59.782	14.3655
59.1206	6.69221		59.8926	14.0331
59.2323	6.20841		60.0032	13.7396
59.3429	5.75128		60.1138	13.4749
59.4542	5.31239		60.2253	13.2041
59.5671	4.88653		60.337	12.8653
59.6787	4.51442		60.4479	12.5482
59.7896	4.14046		60.5585	12.2815
59.901	3.75366		60.6689	11.9797
60.0132	3.40674		60.7805	11.6718
60.1242	3.13273		60.8913	11.3606
60.2352	2.83177		61.0018	11.0921
60.3465	2.53025		61.1137	10.7995
60.4576	2.30029		61.225	10.4993
60.5682	2.09647		61.3365	10.2351
60.6788	1.892		61.4484	9.96392
60.7901	1.68047		61.5595	9.74098
60.9013	1.47546		61.6709	9.50717
61.0127	1.29685		61.7834	9.26315
61.1244	1.08814		61.8944	9.03826
61.2353	0.920005		62.0048	8.85523
61.3469	0.769068		62.1167	8.7354
61.4586	0.630443		62.2284	8.58718
61.5697	0.558277		62.3389	8.3877
61.6814	0.438829		62.4497	8.15996
61.7932	0.332178		62.5613	7.9952
61.9045	0.27811		62.6731	7.872
62.0157	0.198827		62.7842	7.71912
62.1272	0.146468		62.8954	7.57915
62.2386	0.130266		63.0078	7.40971
62.3499	0.074579		63.1195	7.25088
62.4619	-0.00367		63.231	7.1138
62.5726	-0.01623		63.3417	6.96033
62.683	-0.02181		63.4518	6.83661
62.7943	-0.06083		63.5643	6.73645
62.9053	-0.08676		63.6766	6.66026
63.0165	-0.12479		63.7868	6.56031
63.1281	-0.16274		63.8973	6.43145
63.2394	-0.19751		64.0074	6.26655
63.3512	-0.26038		64.1192	6.17247
63.4625	-0.30682		64.232	6.08012
63.5745	-0.30815		64.3448	5.85884
63.6867	-0.29357		64.4573	5.80164
63.7984	-0.26269		64.5664	5.83738
63.9106	-0.26522		64.676	5.6991
64.022	-0.28432		64.7879	5.56442
64.1329	-0.29906		64.8992	5.51541
64.2437	-0.35033		65.0105	5.44224
64.3544	-0.41733		65.1212	5.43002
64.4653	-0.40608		65.2328	5.35213
64.5756	-0.32324		65.3454	5.23255
64.6856	-0.32976		65.4567	5.15092
64.7971	-0.3771		65.5691	5.07558
64.908	-0.38376		65.6811	4.99648
65.0185	-0.3638		65.7923	4.91729
65.1299	-0.28198		65.9039	4.88381
65.2419	-0.321		66.0147	4.78002
65.3542	-0.36325		66.1253	4.654
65.4663	-0.31145		66.2367	4.57529
65.5778	-0.30365		66.3482	4.49896
65.6894	-0.29333		66.4591	4.43802
65.8015	-0.2908		66.5709	4.35122
65.9129	-0.30688		66.6808	4.27315
66.025	-0.3193		66.7922	4.20759
66.1366	-0.27049		66.9052	4.12484
66.2475	-0.23518		67.0162	4.05306
66.3587	-0.23789		67.128	3.9996
66.4696	-0.20805		67.2392	3.92702
66.581	-0.21779		67.3503	3.80218
66.6925	-0.22271		67.4628	3.73338
66.8033	-0.21851		67.5739	3.67742
66.915	-0.21225		67.6839	3.56764
67.0265	-0.22083		67.7956	3.49901
67.1385	-0.25897		67.9096	3.42487
67.2502	-0.24835		68.0207	3.30093
67.3607	-0.21445		68.1299	3.2152
67.4725	-0.19922		68.2413	3.11461
67.5838	-0.18694		68.3541	2.97968
67.696	-0.24571		68.4664	2.82593
67.808	-0.2857		68.5772	2.68112
67.9193	-0.2748		68.6874	2.61245
68.0312	-0.26691		68.7983	2.54448
68.1417	-0.18598		68.9111	2.46315
68.2523	-0.10336		69.0231	2.37032
68.3646	-0.07909		69.1322	2.2525
68.4774	-0.06308		69.2438	2.14841
68.589	-0.04609		69.3553	2.02085
68.6983	-0.0438		69.466	1.85894
68.809	-0.03246		69.5787	1.70665
68.9199	-0.0431		69.6909	1.5565
69.0312	-0.01158		69.8021	1.44168
69.1438	0.038095		69.913	1.36163
69.2549	0.038646		70.0251	1.24962
69.3657	0.043853		70.1375	1.16771
69.4766	0.022932		70.2496	1.06805
69.5883	0.020126		70.3614	0.938301
69.7005	0.04063		70.4728	0.855251
69.8115	0.062451		70.5837	0.770417
69.9227	0.084796		70.694	0.679224
70.0341	0.119122		70.8053	0.600125
70.1453	0.164128		70.9171	0.50777
70.2573	0.146912		71.0278	0.445935
70.3684	0.178118		71.1384	0.404955
70.4792	0.20988		71.2503	0.327037
70.5902	0.165998		71.3618	0.211323
70.7022	0.12747		71.4731	0.135177
70.8133	0.135611		71.5844	0.107166
70.924	0.163367		71.6954	0.077754
71.0354	0.131284		71.808	0.061322
71.146	0.130327		71.9186	0.047916
71.2574	0.192095		72.0303	0.056878
71.3694	0.198887		72.1431	0.058458
71.4827	0.154695		72.255	0.052225
71.5952	0.115197		72.3663	0.094252
71.7059	0.107532		72.4772	0.124179
71.8173	0.123683		72.5885	0.071819
71.9299	0.142447		72.6992	0.034193
72.04	0.129357		72.8101	0.071918
72.1502	0.129952		72.9205	0.097905
72.2628	0.166445		73.0312	0.042977
72.3743	0.201322		73.1432	0.033564
72.4859	0.214583		73.2553	0.086845
72.5979	0.17747		73.3666	0.100203
72.7086	0.127815		73.4785	0.086891
72.8174	0.094242		73.59	0.078845
72.9292	0.154973		73.7015	0.05984
73.042	0.158547		73.8135	0.022376
73.1523	0.130578		73.9246	0.035324
73.2626	0.171178		74.0361	0.009274
73.3749	0.150113		74.1477	-0.02638
73.4865	0.12279		74.2586	0.012033
73.5972	0.08782		74.3697	0.04534
73.7093	0.047116		74.4823	0.114249
73.822	0.017618		74.5946	0.073025
73.9338	0.038753		74.704	0.016348
74.0446	0.058925		74.8145	0.074056
74.1567	0.040175		74.9266	0.062028
74.2675	0.054303		75.0382	0.090462
74.3778	0.060649		75.1486	0.133026
74.4903	0.104662		75.2604	0.126024
74.6026	0.157866		75.373	0.141869
74.7129	0.15947		75.4833	0.152752
74.823	0.147815		75.5951	0.137151
74.9341	0.137521		75.7075	0.084134
75.0455	0.108032		75.8187	0.033311
75.1575	0.119376		75.9309	-0.01225
75.2699	0.150188		76.0426	-0.02428
75.3814	0.132788		76.1543	0.032662
75.4927	0.107484		76.266	0.043692
75.6041	0.136962		76.3775	0.022922
75.7159	0.163978		76.4882	0.012104
75.8271	0.115589		76.599	0.002249
75.9385	0.104634		76.7108	-0.01374
76.0506	0.086965		76.8223	-0.05922
76.1631	0.09254		76.9332	-0.0562
76.2746	0.10112		77.0437	-0.08874
76.3854	0.083739		77.155	-0.14046
76.4979	0.079758		77.2666	-0.1106
76.609	0.060733		77.3774	-0.06784
76.721	0.011011		77.4893	-0.05417
76.8329	-7e-06		77.6012	-0.05952
76.9425	0.028292		77.7134	-0.06805
77.053	-0.02848		77.8259	-0.03112
77.1642	-0.07334		77.9372	0.00236
77.2753	0.000255		78.0485	-0.04478
76.9325	-0.06247		78.1598	-0.02606
77.0438	-0.03398		77.0438	-0.03398
77.1555	0.024089		77.1555	0.024089
77.2681	0.000214		77.2681	0.000214

## Sheet: Fig 5d
Figure 5d
	THNΔ70			THNΔ70+DA
Temp (°C)	Cp (kcal/mol/°C)		Temp (°C)	Cp (kcal/mol/°C)
35.7857	-3.6e-05		31.275	-0.00065
35.8974	0.038354		31.3867	0.004094
36.0087	0.035707		31.4977	-0.01092
36.1182	-0.00194		31.6087	-0.01849
36.2291	-0.02883		31.7205	0.015955
36.3409	-0.04022		31.8319	0.012077
36.4519	-0.03122		31.9424	-0.01232
36.5633	-0.03607		32.0516	0.006616
36.6751	-0.02502		32.1619	0.018319
36.7869	0.000364		32.2739	-0.00263
36.8977	-0.00973		32.3853	-0.02579
37.0085	-0.0327		32.496	-0.0259
37.1217	-0.0415		32.6065	-0.0372
37.2347	-0.02528		32.718	-0.03594
37.3452	-0.04334		32.8302	-0.03794
37.4565	-0.07617		32.942	-0.03077
37.5684	-0.09637		33.0539	-0.02281
37.6793	-0.10526		33.165	-0.05893
37.7907	-0.07811		33.276	-0.06607
37.9021	-0.05457		33.3882	-0.08191
38.0132	-0.01885		33.5003	-0.08373
38.1247	-0.01795		33.612	-0.08693
38.2357	-0.06644		33.7228	-0.11167
38.3467	-0.1118		33.8348	-0.08085
38.4575	-0.14226		33.947	-0.07747
38.5686	-0.13594		34.0565	-0.08287
38.6804	-0.15717		34.1673	-0.07606
38.7922	-0.18296		34.2798	-0.10616
38.903	-0.16594		34.3917	-0.09887
39.0139	-0.16198		34.5033	-0.09094
39.1263	-0.20071		34.6139	-0.10509
39.2384	-0.19195		34.7251	-0.10298
39.3494	-0.16534		34.837	-0.10532
39.461	-0.16979		34.9477	-0.10807
39.5725	-0.18455		35.0597	-0.1012
39.6824	-0.19821		35.1717	-0.10138
39.7936	-0.18058		35.2829	-0.09893
39.9055	-0.19434		35.3943	-0.09594
40.0167	-0.17401		35.5058	-0.13381
40.1272	-0.04874		35.6176	-0.16897
40.238	-0.04901		35.7289	-0.15152
40.3494	-0.13232		35.8397	-0.15775
40.4606	-0.12805		35.9516	-0.18465
40.5717	-0.14975		36.0628	-0.20399
40.6828	-0.16389		36.1727	-0.18763
40.7945	-0.1452		36.2834	-0.1558
40.9061	-0.18798		36.3947	-0.15647
41.0174	-0.22805		36.5063	-0.13517
41.1292	-0.21847		36.618	-0.13172
41.2406	-0.17821		36.73	-0.10978
41.3509	-0.06994		36.8415	-0.09839
41.4621	-0.00194		36.9529	-0.12207
41.5746	-0.01376		37.0646	-0.12945
41.6864	-0.05949		37.176	-0.12784
41.7975	-0.09238		37.2873	-0.12722
41.909	-0.07226		37.3991	-0.12108
42.0202	-0.04892		37.5115	-0.11192
42.1309	-0.03092		37.6233	-0.14287
42.2423	-0.04308		37.7342	-0.17131
42.3542	-0.08186		37.8451	-0.17632
42.4658	-0.06786		37.9561	-0.19193
42.5767	-0.02938		38.0665	-0.20517
42.6874	-0.01185		38.1792	-0.16398
42.7992	0.010966		38.2917	-0.14268
42.9106	0.013822		38.4025	-0.15613
43.0223	-0.00637		38.5131	-0.12865
43.1345	-0.0177		38.6231	-0.11422
43.2454	-0.01049		38.7337	-0.15627
43.3567	0.015959		38.845	-0.15494
43.468	0.062188		38.9573	-0.10943
43.5799	0.105156		39.0699	-0.12992
43.6914	0.129177		39.1814	-0.13498
43.8024	0.179908		39.2927	-0.09111
43.9143	0.222519		39.4035	-0.10094
44.0258	0.238043		39.5158	-0.14135
44.1358	0.263392		39.6289	-0.13827
44.2458	0.272631		39.7389	-0.13007
44.3574	0.294337		39.85	-0.11457
44.4683	0.308681		39.9616	-0.10481
44.5796	0.330759		40.0714	-0.07082
44.6916	0.407413		40.182	-0.02181
44.8025	0.529681		40.2929	-0.01143
44.9139	0.600467		40.4039	-0.01897
45.026	0.575501		40.5153	-0.05047
45.1374	0.60468		40.6263	-0.07417
45.2491	0.669825		40.7371	-0.04214
45.3608	0.708048		40.8484	0.013931
45.4721	0.755622		40.9603	-0.01411
45.584	0.820999		41.0725	-0.04064
45.6951	0.878418		41.1846	-0.01185
45.8057	0.920553		41.2959	0.024411
45.9172	0.959054		41.4064	0.07593
46.0282	0.99978		41.5174	0.118266
46.1392	1.07243		41.6294	0.135354
46.25	1.17166		41.7421	0.121372
46.3602	1.24407		41.8532	0.128188
46.4718	1.35874		41.9641	0.129576
46.5845	1.47665		42.0759	0.137494
46.6957	1.53245		42.1864	0.165334
46.8063	1.58368		42.2977	0.178719
46.9186	1.59837		42.4101	0.157893
47.03	1.64711		42.5204	0.143924
47.14	1.72034		42.6314	0.1569
47.2514	1.82976		42.7429	0.167643
47.3629	2.04287		42.8547	0.202303
47.4743	2.23763		42.9664	0.244605
47.5862	2.29285		43.0768	0.264819
47.6973	2.32124		43.1893	0.266017
47.8087	2.41044		43.3015	0.284368
47.9202	2.49153		43.4126	0.330105
48.0319	2.61554		43.5234	0.374018
48.1444	2.77627		43.6347	0.391295
48.255	2.89394		43.7466	0.432098
48.3643	3.01645		43.8585	0.510388
48.4751	3.17104		43.9696	0.539558
48.5862	3.31756		44.0798	0.54507
48.6977	3.42524		44.1902	0.575352
48.8089	3.56765		44.3005	0.59572
48.9195	3.75929		44.4116	0.616691
49.0309	3.91508		44.5231	0.640332
49.1416	4.01541		44.6346	0.670216
49.2527	4.18887		44.7464	0.71582
49.3654	4.41983		44.8576	0.783994
49.4772	4.61142		44.9689	0.8137
49.5891	4.82269		45.0807	0.85403
49.7009	5.00437		45.1928	0.952972
49.8115	5.19236		45.3043	1.01592
49.9225	5.37298		45.4155	1.06287
50.0335	5.56545		45.5269	1.14457
50.1454	5.82213		45.639	1.22436
50.2567	6.05943		45.75	1.27132
50.3672	6.27941		45.861	1.32175
50.4787	6.48317		45.9734	1.38453
50.5904	6.68051		46.0841	1.46075
50.7016	6.90623		46.1939	1.53982
50.8119	7.13421		46.3042	1.59962
50.9233	7.40227		46.4156	1.68847
51.0344	7.7312		46.5272	1.81149
51.1447	8.03418		46.638	1.90734
51.2577	8.25915		46.7498	1.96488
51.3709	8.46012		46.8613	2.02485
51.4815	8.67777		46.9727	2.11876
51.5931	8.92005		47.0836	2.184
51.7042	9.17573		47.1955	2.2656
51.8146	9.50075		47.3078	2.40891
51.9265	9.80137		47.4187	2.57591
52.0385	10.072		47.5303	2.69111
52.1486	10.3942		47.6424	2.73609
52.2585	10.6983		47.753	2.83782
52.3699	10.9937		47.8628	2.95251
52.481	11.2905		47.9746	3.04171
52.5922	11.598		48.0865	3.2121
52.7043	11.8889		48.1973	3.41467
52.8158	12.2577		48.3077	3.58444
52.9266	12.65		48.4175	3.7445
53.0376	12.9524		48.5289	3.8865
53.1485	13.2641		48.6412	4.04887
53.2609	13.5696		48.7523	4.19975
53.373	13.8811		48.8634	4.39608
53.484	14.2182		48.9742	4.57223
53.5955	14.5557		49.0857	4.71825
53.7063	14.8969		49.1972	4.88289
53.818	15.2278		49.3081	5.08096
53.9305	15.5753		49.4197	5.31995
54.0413	15.8798		49.5318	5.54924
54.1522	16.1694		49.6438	5.7536
54.263	16.4759		49.7546	5.95667
54.3733	16.7682		49.8662	6.19698
54.4847	17.1038		49.9774	6.41984
54.5961	17.4195		50.0886	6.66933
54.7075	17.6849		50.2002	6.94179
54.819	17.9174		50.3112	7.19499
54.9302	18.111		50.4224	7.42283
55.0408	18.3278		50.5342	7.64961
55.1525	18.5638		50.6453	7.90149
55.2644	18.7765		50.7556	8.19471
55.376	18.9472		50.8668	8.46346
55.4878	19.1058		50.9783	8.76928
55.5991	19.2038		51.0895	9.07267
55.7107	19.2423		51.2012	9.3076
55.8215	19.3024		51.313	9.58881
55.9328	19.3643		51.4244	9.90959
56.0449	19.3874		51.5361	10.2049
56.1557	19.3475		51.6475	10.5124
56.2668	19.2631		51.7571	10.8582
56.3771	19.1532		51.8683	11.1712
56.4865	18.9946		51.9811	11.4742
56.5976	18.7845		52.0921	11.8162
56.7107	18.5579		52.2032	12.1831
56.823	18.2785		52.314	12.563
56.9334	17.9421		52.4253	12.9395
57.0446	17.5559		52.536	13.3219
57.1559	17.1431		52.6466	13.6793
57.2666	16.7241		52.758	14.0721
57.3781	16.2716		52.8682	14.4486
57.4907	15.7978		52.9791	14.7962
57.6022	15.2855		53.0911	15.1994
57.7124	14.7312		53.2027	15.5735
57.8236	14.1327		53.3144	15.974
57.9354	13.5152		53.426	16.3879
58.0465	12.9171		53.537	16.8
58.1574	12.3139		53.6485	17.2147
58.2689	11.688		53.7613	17.6016
58.38	11.1138		53.8725	18.012
58.4918	10.6103		53.9836	18.4184
58.6032	10.0234		54.0955	18.7889
58.7131	9.40222		54.206	19.1492
58.8244	8.82554		54.3167	19.5493
58.9358	8.26909		54.4273	19.9677
59.0472	7.74875		54.5385	20.3014
59.1588	7.24911		54.6509	20.5979
59.2702	6.75687		54.7628	20.9514
59.3823	6.28536		54.8738	21.2978
59.494	5.86844		54.9841	21.5725
59.6052	5.45943		55.0955	21.8555
59.7163	5.03779		55.2072	22.1625
59.8282	4.66748		55.3181	22.3973
59.9401	4.33103		55.4293	22.6199
60.0504	3.9628		55.5413	22.8281
60.1607	3.65639		55.6535	22.9402
60.2725	3.40758		55.7646	23.0629
60.3844	3.13139		55.8755	23.1751
60.4951	2.86295		55.9877	23.2359
60.605	2.57838		56.0999	23.2814
60.7169	2.34456		56.2118	23.2972
60.8287	2.19945		56.3223	23.2172
60.9405	1.99826		56.4308	23.0994
61.0522	1.813		56.5413	22.9735
61.1628	1.63863		56.6534	22.7705
61.2732	1.44729		56.7647	22.5353
61.385	1.38939		56.8758	22.251
61.4973	1.32396		56.987	21.9388
61.6078	1.16416		57.0983	21.5582
61.7197	1.02528		57.2093	21.1274
61.8321	0.906788		57.3203	20.6902
61.9435	0.814287		57.4326	20.1972
62.0546	0.740538		57.5437	19.666
62.1655	0.699158		57.6537	19.1365
62.2771	0.664174		57.7661	18.5836
62.389	0.573259		57.8781	17.9505
62.5005	0.501617		57.9896	17.295
62.6116	0.4637		58.1014	16.6608
62.7218	0.417355		58.2131	15.972
62.8326	0.377293		58.3246	15.2776
62.9448	0.345839		58.4342	14.6382
63.0558	0.321578		58.544	13.9762
63.1665	0.257924		58.6554	13.3031
63.2776	0.236703		58.767	12.6414
63.3894	0.272357		58.8797	12.0214
63.5015	0.260732		58.9924	11.3895
63.6125	0.18394		59.1031	10.765
63.7239	0.121191		59.214	10.2032
63.8353	0.123169		59.3246	9.65873
63.9468	0.112389		59.4359	9.12648
64.0585	0.091928		59.5489	8.62448
64.1698	0.106177		59.6602	8.09288
64.2811	0.098504		59.7707	7.56023
64.3922	0.078045		59.883	7.08284
64.5032	0.125413		59.9949	6.58077
64.6133	0.165875		60.1054	6.10612
64.7237	0.174669		60.2154	5.72288
64.8353	0.118431		60.3267	5.34035
64.9467	0.086866		60.4376	4.95852
65.0577	0.11112		60.5478	4.61417
65.1696	0.077676		60.6591	4.24421
65.2813	0.014621		60.7716	3.89632
65.3917	-0.01596		60.8833	3.58495
65.5025	0.019933		60.9941	3.30098
65.6148	0.051324		61.1051	3.03435
65.7276	0.061978		61.2164	2.76151
65.839	0.044795		61.3282	2.5147
65.9509	0.049892		61.4393	2.30593
66.063	0.096498		61.5503	2.12179
66.1738	0.089667		61.6627	1.93552
66.2847	0.075737		61.7744	1.75785
66.3971	0.088672		61.8858	1.60943
66.5088	0.092147		61.9971	1.472
66.6188	0.101487		62.1076	1.33598
66.7298	0.081472		62.219	1.1973
66.8414	0.078095		62.3301	1.0719
66.9528	0.091579		62.4405	0.946409
67.0647	0.052202		62.5519	0.861729
67.1759	0.014894		62.664	0.782042
67.2875	-0.00773		62.7755	0.697745
67.399	-0.01937		62.8866	0.620441
67.5102	-0.01503		62.9979	0.527001
67.6215	0.001781		63.1099	0.481096
67.7333	-0.00434		63.2216	0.474557
67.8469	-0.03287		63.3324	0.455928
67.9577	-0.05757		63.444	0.412322
68.0676	-0.04537		63.5563	0.347299
68.1795	0.011574		63.6674	0.285685
68.2912	0.026972		63.7779	0.251091
68.4031	0.011954		63.8902	0.222793
68.5148	0.011421		64.002	0.211297
68.626	0.009872		64.1129	0.197982
68.7367	0.027782		64.224	0.159425
68.8473	0.095499		64.3357	0.145404
68.9582	0.151618		64.4474	0.15156
69.0689	0.092769		64.5575	0.132922
69.1805	0.010546		64.6672	0.118749
69.2924	-0.02126		64.7783	0.096866
69.4037	-0.0466		64.8893	0.094998
69.5149	-0.04112		65.0006	0.09898
69.6267	-0.0093		65.1126	0.071246
69.7375	-0.02565		65.2238	0.084224
69.8489	-0.0907		65.3347	0.072917
69.961	-0.10213		65.446	0.035571
70.0733	-0.07576		65.5579	0.052268
70.1843	-0.11291		65.6711	0.066297
70.2956	-0.10851		65.7841	0.052204
70.4079	-0.05405		65.8954	0.040028
70.5179	-0.03022		66.0064	0.058169
70.6288	-0.03173		66.1178	0.074046
70.7396	-0.05615		66.2281	0.073672
70.8509	-0.05372		66.3394	0.063493
70.963	-0.02338		66.4512	0.074898
71.0743	-0.02161		66.5626	0.087362
71.1858	-0.01803		66.6737	0.045916
71.2965	-0.01574		66.7839	0.018804
71.4086	-0.04631		66.8957	0.032543
71.5206	-0.02741		67.0076	0.050108
71.6305	-0.04102		67.1188	0.044596
71.742	-0.08177		67.2307	0.021131
71.8551	-0.03837		67.3421	-0.00105
71.9675	-0.01327		67.4536	-0.00137
72.0784	-0.05527		67.5648	-0.00116
72.1902	-0.03971		67.6765	-0.01431
72.3019	-0.00302		67.7874	-0.05533
72.4131	-0.05321		67.8985	-0.07902
72.5246	-0.08223		68.0108	-0.05942
72.636	-0.06534		68.1221	-0.02042
72.747	-0.10369		68.2335	0.018321
72.8568	-0.11607		68.3444	0.008383
72.9678	-0.07126		68.456	-0.00083
73.0795	-0.02383		68.5673	-0.00396
73.1909	0.013113		68.6776	-0.02022
73.3016	0.010076		68.7891	-0.02067
73.4126	-0.00738		68.9006	-0.043
73.525	-0.00459		69.0124	-0.08672
73.6376	-0.0124		69.1244	-0.0924
73.7489	-0.04326		69.2356	-0.08786
73.8605	-0.0438		69.3456	-0.09288
73.9719	-0.02646		69.4557	-0.0712
74.0828	-0.01132		69.5678	-0.07879
74.194	-0.02369		69.6803	-0.10785
74.3053	-0.03407		69.793	-0.12471
74.417	-0.02593		69.9042	-0.13696
74.5287	-0.06304		70.0152	-0.10901
74.6404	-0.04579		70.1274	-0.09563
74.7523	0.019672		70.2399	-0.10323
74.8634	-0.01919		70.3508	-0.0862
74.9734	-0.06313		70.4612	-0.07032
75.0856	-0.06343		70.5726	-0.07942
75.198	-0.03593		70.684	-0.11151
75.3077	0.014419		70.7943	-0.12307
75.4185	0.016785		70.9053	-0.07639
75.5305	0.037865		71.0181	-0.06661
75.6423	0.047825		71.1292	-0.07678
75.7546	0.014179		71.2407	-0.06334
75.8666	0.016263		71.3516	-0.04666
75.9783	-0.01639		71.4617	-0.04356
76.089	-0.08418		71.5745	-0.0339
76.2	-0.05019		71.687	-0.01882
76.3121	-0.00116		71.7989	-0.01235
76.4239	-0.03147		71.9107	0.021119
76.5347	-0.03175		72.022	0.02231
76.6461	-0.01683		72.1336	-0.00867
76.7576	-0.02279		72.2443	-0.01889
76.8676	-0.04879		72.3554	-0.08283
76.9786	-0.04729		72.4672	-0.14946
77.0907	-0.02929		72.5782	-0.11366
77.2019	0.002939		72.6886	-0.07275
74.0361	0.009274		72.7989	-0.10009
74.1477	-0.02638		72.9095	-0.07933
74.2586	0.012033		73.0215	-0.04862
74.3697	0.04534		73.1328	-0.05744
74.4823	0.114249		73.2446	-0.03728
74.5946	0.073025		73.3566	-0.02571
74.704	0.016348		73.4676	-0.0253
74.8145	0.074056		73.5795	-0.04919
74.9266	0.062028		73.6902	-0.09332
75.0382	0.090462		73.8021	-0.1071
75.1486	0.133026		73.9148	-0.07505
75.2604	0.126024		74.0258	-0.07069
75.373	0.141869		74.137	-0.08521
75.4833	0.152752		74.248	-0.10483
75.5951	0.137151		74.3592	-0.12562
75.7075	0.084134		74.4706	-0.12057
75.8187	0.033311		74.5819	-0.10958
75.9309	-0.01225		74.6945	-0.13535
76.0426	-0.02428		74.8055	-0.15573
76.1543	0.032662		74.9155	-0.13872
76.266	0.043692		75.0268	-0.14551
76.3775	0.022922		75.1385	-0.16495
76.4882	0.012104		75.2498	-0.12768
76.599	0.002249		75.3606	-0.08717
76.7108	-0.01374		75.4731	-0.11879
76.8223	-0.05922		75.586	-0.1301
76.9332	-0.0562		75.6973	-0.13385
77.0437	-0.08874		75.8073	-0.16858
77.155	-0.14046		75.9195	-0.19178
77.2666	-0.1106		76.0321	-0.21875
77.3774	-0.06784		76.1433	-0.2127
77.4893	-0.05417		76.2554	-0.14691
77.6012	-0.05952		76.3668	-0.11265
77.7134	-0.06805		76.4775	-0.13377
77.8259	-0.03112		76.5885	-0.13705
77.9372	0.00236		76.7012	-0.11829
78.0485	-0.04478		76.8122	-0.12093
78.1598	-0.02606		76.9231	-0.12949
77.0438	-0.03398		77.0339	-0.10097
77.1555	0.024089		77.1442	-0.09031
77.2681	0.000214		77.2564	-0.11654
			77.3681	-0.12097
			77.4787	-0.13828
			77.5911	-0.14909
			77.7038	-0.12218
			77.8147	-0.07586
			77.9268	-0.04096
			78.0385	-0.06074
			78.1498	-0.07353
			78.2617	-0.06597
			78.3731	-0.05672
			78.4846	-0.06897
			78.5965	-0.06049
			78.7071	-0.0571
			78.817	-0.08002
			78.9283	-0.06388
			79.0399	-0.0631
			79.1513	-0.0472
			79.2629	-0.0541
			79.3746	-0.07545
			79.4858	-0.07562
			79.5973	-0.08099
			79.7094	-0.1193
			79.8218	-0.17579
			79.9332	-0.19411
			80.0432	-0.18197
			80.155	-0.17523
			80.2673	-0.16188
			80.3793	-0.13937
			80.4907	-0.12868
			80.6019	-0.09408
			80.7137	-0.07668
			80.8247	-0.05297
			80.935	0.004899
			81.0444	0.024927
			81.1555	-0.00111

## Sheet: Fig 5e
Figure 5e	Tyrosine hydroxylase (TH) activity relative to the mean activity of the protein with 0 µM DA
	TH					THNΔ35			THNΔ43				THNΔ70				THS40p
Dopamine (µM)	Relative TH activity			Dopamine (µM)	Relative TH activity			Dopamine (µM)	Relative TH activity			Dopamine (µM)	Relative TH activity			Dopamine (µM)	Relative TH activity
1e-30	1.03186	0.983517	0.985571	1e-30	1.02594	1.00757	0.966484	1e-30	1.03084	1.00067	0.968759	1e-30	1.11661	1.05602	1.09794	1e-10	1.10828	1.00768	0.884043
0.078125	1.02174	1.0063	1.0141	0.0488281	0.892832	0.85218	0.746291	0.195191	1.10865	1.04763	1.0957	0.196532	1.13369	1.09004	1.07531	0.976562	0.978726	0.909029	0.850017
0.15625	0.775945	0.811217	0.833961	0.0976562	0.738052	0.695381	0.723623	1.56152	1.00822	0.933277	0.903084	0.786127	0.970319	1.01695	0.923904	3.90625	0.837649	0.736524	0.652965
0.3125	0.640889	0.656431	0.698069	0.195312	0.5613	0.507606	0.495285	6.2461	0.87568	0.738951	0.717324	1.57225	0.875724	0.961833	0.889402	7.8125	0.669376	0.631181	0.457333
0.625	0.482066	0.456425	0.463166	0.390625	0.423206	0.353666	0.35751	12.4922	0.649615	0.59822	0.570867	3.14451	1.05211	0.974675	1.02199	15.625	0.491736	0.426195	0.378822
1.25	0.276712	0.262475	0.307291	0.78125	0.296643	0.260099	0.223065	24.9844	0.478753	0.438554	0.481293	6.28901	1.02927	0.847689	0.74405	31.25	0.3009	0.34983	0.251594
2.5	0.162124	0.19062	0.209848	1.5625	0.189456	0.168224	0.213835	49.9688	0.307217	0.286684	0.281502	12.578	0.746321	0.749031	0.586388	125	0.0937418	0.0722085	0.114082
5	0.100105	0.101615	0.0943066	6.25	0.0813717	0.0719911	0.0725994	199.875	0.123679	0.11784	0.11576	50.3121	0.357424	0.274568	0.291713	250	0.0542914	0.0069057	0.0597783
10	0.0624342	0.0526331	0.0532943	25	0.0311767	0.0316282	0.0274646	799.501	0.0338095	0.0303401	0.0318481	201.248	0.133068	0.1551	0.159748	1000	0	0	0

## Sheet: Fig 5f
Figure 5f
	Dopamine IC50 (µM)	SEM
TH	0.489041	0.0345909
THNΔ35	0.21823	0.0182934
THNΔ43	18.2764	1.81482
THNΔ70	19.6565	4.43427
THS40p	12.365	1.83119

## Sheet: Sup Fig 9a
Supplementary Figure 9a
	pS40-TH(DA)	pS40-TH	TH	TH(DA)
Time (ns)	RMSD (Å)	RMSD (Å)	RMSD (Å)	RMSD (Å)
1	0	0	0	0
2	1.34852	1.38464	1.4003	1.41613
3	1.79038	1.54699	1.72928	1.34555
4	1.96733	1.52499	1.84985	1.44158
5	1.76422	1.57633	1.99703	1.36145
6	1.94632	1.94523	1.82207	1.59092
7	2.00638	2.17485	1.73948	1.8508
8	1.93262	2.03099	1.73088	1.97613
9	2.0902	1.79835	1.7874	2.23465
10	2.2004	1.94379	1.9578	2.13247
11	2.23177	2.02133	1.7604	1.9785
12	2.31282	1.97843	1.63662	1.83898
13	2.19233	2.05921	1.82457	2.10102
14	2.04748	2.23346	1.6023	2.10258
15	1.91808	2.14073	1.95278	2.11148
16	2.11808	2.08645	1.74922	2.08628
17	1.8534	2.13007	1.92987	2.32248
18	1.82667	2.35578	2.05667	2.19535
19	1.87737	2.3698	1.87438	2.19375
20	1.94485	2.45489	1.77983	2.31025
21	1.7984	2.32735	1.76092	2.33662
22	2.02292	2.36936	1.78185	2.26088
23	2.29928	2.04964	1.84068	2.11672
24	2.07147	2.09471	1.6871	2.032
25	2.32663	2.3696	1.8063	2.11447
26	2.38227	2.26044	1.94465	2.34022
27	2.29623	2.33842	1.91997	2.28563
28	2.15728	2.17536	2.03195	2.08705
29	2.35222	2.20185	1.80305	2.22582
30	2.2146	2.4465	1.78672	2.52588
31	2.29162	2.29751	1.87253	2.38455
32	2.54143	2.30321	1.9234	2.4745
33	2.3679	2.48904	1.88837	2.91022
34	2.2232	2.34746	1.93567	2.62063
35	2.30938	2.52757	1.98765	2.54615
36	2.38312	2.63796	2.04412	2.46598
37	2.59343	2.52015	1.95552	2.74958
38	2.51903	2.50046	2.26245	2.54735
39	2.57838	2.6387	2.1907	2.36398
40	2.70212	2.59685	2.3854	2.19588
41	2.62457	2.54361	2.54682	2.46488
42	2.60043	2.57727	2.17853	2.46195
43	2.61107	2.66092	2.43082	2.61223
44	2.50807	2.75964	2.31217	2.52158
45	2.51403	2.74043	2.07357	2.52042
46	2.66335	2.74883	2.07887	2.54617
47	2.57583	2.54159	2.31958	2.54618
48	2.48797	2.67695	2.3956	2.6037
49	2.52332	2.61136	2.13903	2.69703
50	2.66988	2.44631	2.04385	2.56673
51	2.42827	2.33674	2.30948	2.63677
52	2.44727	2.55722	2.24627	2.82793
53	2.25343	2.53315	2.28443	2.68903
54	2.3348	2.72484	2.39632	2.84543
55	2.21707	2.6466	2.35535	2.73517
56	2.46493	2.5411	2.1728	2.83492
57	2.60083	2.32121	2.286	2.56957
58	2.67627	2.59952	2.33843	2.66753
59	2.57985	2.58922	2.36932	2.74953
60	2.63197	2.69238	2.35373	2.66882
61	2.58817	2.62041	2.62143	2.72097
62	2.7499	2.98605	2.46392	2.68488
63	2.52655	2.92667	2.50033	2.60472
64	2.55958	2.72266	2.60817	2.96132
65	2.50415	2.70435	2.43678	2.8389
66	2.52928	2.94071	2.36685	2.77955
67	2.61963	2.98329	2.54938	2.62032
68	2.6396	2.97149	2.55005	2.63958
69	2.59815	3.1259	2.41177	2.97457
70	2.62652	2.90015	2.5802	2.9224
71	2.66822	2.94036	2.56337	2.92825
72	2.7273	2.81201	2.45502	2.62718
73	2.75102	2.87114	2.53335	2.67263
74	2.81042	2.72864	2.72648	2.56515
75	2.8371	2.7411	2.4879	2.72775
76	2.50685	2.68464	2.77273	2.81127
77	2.74827	2.48967	2.7151	2.8579
78	2.68312	2.63727	2.6296	2.89017
79	2.8258	2.8019	2.66303	2.82557
80	2.91472	2.60453	2.66083	2.58675
81	2.67872	2.70081	2.8013	2.73342
82	2.70477	2.85045	2.80565	2.66013
83	2.71058	2.78485	2.79808	2.49157
84	2.91975	2.67052	2.81078	2.68862
85	3.02757	2.95701	2.90302	2.74072
86	3.00378	2.9431	2.8094	2.58113
87	2.9712	2.88167	2.5789	2.60543
88	2.90155	2.90489	2.79045	2.76447
89	3.02895	2.75682	2.8221	2.54567
90	2.9124	2.74638	2.93628	2.5937
91	3.29595	2.66911	2.8717	2.6584
92	3.05037	2.7292	2.99957	2.5387
93	2.83242	2.97463	2.85853	2.67997
94	2.90125	2.73007	3.13005	2.59108
95	2.88422	2.73346	3.00465	2.61212
96	2.82988	2.86416	2.96578	2.51387
97	2.88423	2.5754	3.18105	2.7266
98	2.83007	2.6083	3.05477	2.79508
99	3.0435	2.67415	3.00902	2.7898
100	2.80553	2.68775	2.91297	2.80718
101	2.86827	2.82074	3.04222	2.77365
102	2.89282	2.90115	3.22958	2.81432
103	3.06718	2.87556	3.2234	2.8417
104	3.0019	2.83547	3.27575	2.74252
105	2.88757	2.81502	3.51293	2.82877
106	2.59953	2.95882	3.3539	2.92718
107	2.64983	2.85605	3.51103	2.899
108	2.88363	2.83236	3.48968	2.95142
109	2.74555	2.7229	3.35288	2.86748
110	2.87188	2.57951	3.3524	3.00953
111	3.08162	2.61242	3.41148	3.05798
112	3.26195	2.55827	3.35118	2.8386
113	3.38258	2.69212	3.47908	2.85692
114	3.54003	2.91963	3.416	2.83153
115	3.65102	3.06208	3.27192	2.87287
116	3.55437	3.17314	3.47035	3.00812
117	3.35918	3.15725	3.44953	2.74955
118	3.6751	3.24685	3.44882	2.7004
119	3.50807	3.2379	3.18277	3.10747
120	3.40617	3.31418	3.27322	2.71082
121	3.48945	3.19961	3.3075	2.7327
122	3.29615	3.08121	3.31007	2.84898
123	2.96033	3.15511	3.42713	2.75098
124	3.08373	3.39966	3.2982	2.79105
125	2.93963	3.31721	3.34068	2.97725
126	3.00617	3.13381	3.44075	3.12035
127	3.1185	3.17955	3.37357	2.96058
128	3.0687	3.25054	3.35775	2.70757
129	3.0602	3.32044	3.26728	2.95933
130	3.0583	3.52902	3.50272	2.71547
131	3.07793	3.51594	3.35197	2.89788
132	3.01658	3.5222	3.38472	2.84533
133	3.11793	3.54898	3.51335	2.957
134	2.99565	3.55874	3.49975	2.81673
135	3.07525	3.56161	3.69425	2.84117
136	3.15123	3.65356	3.2928	2.79795
137	3.23693	3.6471	3.52862	2.89338
138	3.0639	3.51249	3.4121	2.92405
139	2.95693	3.48102	3.43282	2.92475
140	3.0383	3.53016	3.50887	2.75177
141	3.2585	3.40066	3.42187	2.86708
142	3.3896	3.317	3.43555	2.88012
143	3.27068	3.41253	3.51162	2.81893
144	3.1593	3.50731	3.34133	2.71488
145	3.11907	3.63433	3.35503	2.75687
146	3.14843	3.4732	3.34168	2.8171
147	3.05688	3.26841	3.30562	2.86552
148	3.05103	3.38538	3.37512	2.80863
149	3.20175	3.38544	3.37518	2.82523
150	3.10902	3.29046	3.4684	2.82463
151	3.09765	3.32276	3.39585	2.72108
152	3.08705	3.23592	3.32548	2.7663
153	3.30927	3.22885	3.28358	2.81087
154	3.26108	3.24255	3.25555	2.9763
155	3.33933	3.10509	3.17337	2.66588
156	3.379	3.31919	3.3213	2.84982
157	3.33107	3.38219	3.50428	2.92817
158	3.49842	3.24627	3.61232	2.86758
159	3.34097	3.2032	3.48545	2.88082
160	3.73187	3.51833	3.394	3.0344
161	3.56203	3.39329	3.5298	2.8869
162	3.94128	3.3636	3.56115	2.88012
163	3.81292	3.44442	3.49812	2.89842
164	3.50608	3.46183	3.55722	3.14128
165	3.33473	3.34095	3.59583	2.9743
166	3.62148	3.48461	3.50912	2.85797
167	3.92407	3.4549	3.5532	3.0412
168	3.61485	3.2089	3.66172	2.84922
169	3.67027	3.31533	3.71958	2.90655
170	3.63762	3.43034	3.54222	2.87183
171	3.5769	3.51161	3.45273	2.84972
172	3.6236	3.435	3.37292	2.9503
173	4.04465	3.37056	3.38155	2.97705
174	3.82855	3.39006	3.3337	2.91202
175	4.03048	3.49255	3.27188	2.98988
176	3.68575	3.38194	3.1425	2.88613
177	3.64723	3.44572	3.27563	2.97862
178	3.97937	3.4267	3.22313	2.77427
179	4.0271	3.58326	3.3533	2.88263
180	3.9851	3.38001	3.25715	2.84145
181	3.94075	3.46974	3.40712	2.83972
182	3.97958	3.6174	3.34725	2.86857
183	3.93135	3.60449	3.43478	2.79637
184	3.97157	3.53452	3.33452	2.74672
185	3.8394	3.60246	3.52983	2.84768
186	3.88782	3.5355	3.66455	2.81387
187	3.87683	3.71509	3.50575	2.8261
188	3.83017	3.42657	3.55967	2.8473
189	3.97785	3.55314	3.5479	2.85125
190	3.8066	3.75148	3.50142	2.7894
191	4.05857	3.55672	3.60008	2.92828
192	3.921	3.6267	3.4394	2.90102
193	3.91902	3.41361	3.45352	2.95523
194	3.90448	3.50051	3.33393	2.91048
195	4.0261	3.63264	3.51018	2.8875
196	3.82175	3.76487	3.44325	2.7904
197	3.61533	3.69269	3.3821	2.84808
198	3.50372	3.45816	3.29842	2.81898
199	3.76775	3.70571	3.37837	2.80703
200	3.88765	3.65767	3.5194	2.99648
201	3.69415	3.6429	3.43997	2.73375
202	3.8208	3.6768	3.46895	2.76103
203	3.85987	3.66427	3.62822	2.72558
204	3.75115	3.71281	3.63557	2.92555
205	3.92178	3.73215	3.41455	2.84072
206	3.8257	3.69524	3.52213	2.83118
207	3.90422	3.66981	3.65512	2.82395
208	3.75673	3.70164	3.6672	2.86408
209	3.81768	3.71246	3.38382	2.81272
210	3.92655	3.78543	3.42783	2.79437
211	4.0285	3.72545	3.41633	2.88048
212	3.79442	3.73871	3.69655	2.8332
213	3.59968	3.6896	3.71542	2.79618
214	3.36225	3.64721	3.44557	2.85657
215	3.41202	3.63639	3.69642	2.75065
216	3.66922	3.74215	3.47715	2.82897
217	3.55588	3.85854	3.64473	2.80485
218	3.58997	3.8123	3.48733	2.84373
219	3.6042	3.7866	3.50858	2.78905
220	3.8019	3.70576	3.45422	2.7813
221	3.69797	3.71307	3.50662	2.85735
222	3.5874	3.70977	3.4826	2.759
223	3.69128	3.74478	3.63747	2.78355
224	3.56953	3.61667	3.58138	2.78447
225	3.71198	3.49625	3.61488	2.79147
226	3.79338	3.6212	3.67783	2.74765
227	3.7032	3.62435	3.58835	2.8405
228	3.68097	3.73868	3.54768	2.77708
229	3.62717	3.74395	3.45083	2.84333
230	3.43617	3.72592	3.46578	2.89028
231	3.4313	3.73247	3.4	2.82578
232	3.36733	3.58475	3.52062	2.8697
233	3.59482	3.44146	3.59963	2.86942
234	3.49178	3.5479	3.51392	2.8017
235	3.53837	3.51639	3.5432	2.82603
236	3.56513	3.51118	3.53608	2.81352
237	3.48507	3.50675	3.50133	2.86742
238	3.47535	3.47517	3.43552	2.8883
239	3.6523	3.45794	3.41997	2.98282
240	3.43835	3.58831	3.48942	2.88918
241	3.51733	3.4993	3.38207	2.69682
242	3.62658	3.41896	3.35228	2.88043
243	3.63935	3.3507	3.44627	2.92065
244	3.54607	3.3819	3.59703	2.85025
245	3.48083	3.42407	3.51017	2.96252
246	3.69922	3.68022	3.4657	2.9122
247	3.5538	3.62913	3.49473	3.03993
248	3.599	3.66241	3.45455	2.84852
249	3.46295	3.43673	3.32598	3.0364
250	3.63443	3.34578	3.45135	2.98312
251	3.46827	3.31496	3.2823	2.82173
252	3.50398	3.45955	3.51197	2.90562
253	3.41545	3.48714	3.68942	2.89085
254	3.42647	3.43021	3.4308	2.97007
255	3.63642	3.38119	3.44957	3.00633
256	3.60133	3.41637	3.466	3.06132
257	3.59728	3.28556	3.39372	2.99102
258	3.80698	3.19276	3.59843	2.997
259	3.6108	3.22221	3.29458	3.0475
260	3.63063	3.57124	3.16795	3.02368
261	3.76393	3.3829	3.20463	3.11955
262	3.58463	3.54606	3.28418	3.06308
263	3.62125	3.5096	3.3158	2.97593
264	3.5585	3.50914	3.3067	3.0076
265	3.51015	3.50737	3.4213	2.983
266	3.54595	3.27293	3.47787	2.95312
267	3.59945	3.47394	3.52295	2.92098
268	3.68058	3.48054	3.46423	2.99037
269	3.78487	3.45684	3.5158	3.0069
270	3.65875	3.26628	3.42625	2.91003
271	3.5893	3.48675	3.46263	2.94557
272	3.67225	3.49469	3.48298	2.9562
273	3.71802	3.53671	3.44193	2.89865
274	3.80665	3.64241	3.49357	2.91263
275	3.72583	3.72995	3.63278	2.848
276	3.6634	3.6903	3.46477	2.87763
277	3.73148	3.70483	3.6691	3.11908
278	3.81755	3.6332	3.67707	3.06325
279	3.74118	3.67386	3.65382	3.11647
280	3.75345	3.59918	3.58937	3.16628
281	3.61817	3.63761	3.70835	3.15175
282	3.53743	3.56362	3.72955	2.94045
283	3.5498	3.44545	3.73705	2.98322
284	3.7286	3.58876	3.60257	2.95422
285	3.8071	3.70863	3.64685	3.09735
286	3.78332	3.71635	3.743	2.97303
287	3.72778	3.74422	3.63457	3.02263
288	3.64105	3.48369	3.59127	2.92555
289	3.56372	3.62922	3.6072	2.95557
290	3.71827	3.73432	3.7101	3.0473
291	3.60538	3.75445	3.70135	3.0726
292	3.65683	3.63702	3.72348	3.01378
293	3.6736	3.6574	3.58525	2.99693
294	3.7341	3.72559	3.7067	2.95972
295	3.7222	3.56498	3.62945	2.94337
296	3.60177	3.57586	3.56477	3.01115
297	3.73955	3.44624	3.61013	2.99365
298	3.55907	3.56605	3.66613	2.91215
299	3.57902	3.53186	3.67902	2.90763
300	3.74842	3.52174	3.81612	2.96518
301	3.88117	3.42324	3.71455	2.83645
302	3.7514	3.4922	3.81765	2.9246
303	3.62847	3.52896	3.66502	3.04973
304	3.80908	3.3728	3.66113	2.93015
305	3.6716	3.26392	3.66115	3.05367
306	3.60107	3.57381	3.70692	2.98957
307	3.452	3.67532	3.71918	3.00283
308	3.50665	3.39527	3.66835	3.09005
309	3.68918	3.30739	3.61688	2.99295
310	3.59542	3.37448	3.62912	3.18293
311	3.41653	3.38516	3.58157	3.14122
312	3.68202	3.44611	3.6845	3.08168
313	3.4282	3.27575	3.71755	3.02052
314	3.39543	3.21341	3.59013	3.1362
315	3.36573	3.40128	3.59587	3.01447
316	3.41083	3.39454	3.58813	3.23795
317	3.53198	3.51146	3.59092	3.12865
318	3.47018	3.28429	3.53223	3.30583
319	3.44888	3.2692	3.6723	3.25958
320	3.57898	3.34314	3.41338	3.08937
321	3.65685	3.37764	3.59987	3.13295
322	3.696	3.3005	3.52502	3.28078
323	3.76562	3.37739	3.54507	3.11243
324	3.69382	3.44495	3.71067	3.08473
325	3.51335	3.4524	3.681	3.23357
326	3.52113	3.4341	3.7021	3.25518
327	3.72622	3.45281	3.77445	3.06198
328	3.75433	3.40691	3.54883	3.05273
329	3.55318	3.42271	3.78075	3.25595
330	3.67987	3.558	3.62733	3.44258
331	3.5915	3.2695	3.60912	3.3771
332	3.57743	3.20241	3.62768	3.35533
333	3.67527	3.21597	3.63253	3.23695
334	3.89283	3.2746	3.72682	3.31287
335	3.59818	3.28814	3.59275	3.16967
336	3.5517	3.27498	3.67237	3.2899
337	3.81203	3.34356	3.66275	3.25903
338	3.85702	3.43841	3.55223	3.30762
339	3.49712	3.49303	3.60862	3.17963
340	3.64937	3.37936	3.68632	3.17683
341	3.62787	3.38212	3.79632	3.1794
342	3.84758	3.43722	3.66685	3.18873
343	3.71372	3.38273	3.64352	3.21828
344	3.84362	3.36585	3.65312	3.15922
345	3.7655	3.37179	3.65208	3.3048
346	3.84628	3.41014	3.67275	3.07217
347	3.90572	3.45556	3.50948	3.11277
348	3.80673	3.42532	3.60157	3.18627
349	3.82482	3.30734	3.5053	3.2183
350	3.99588	3.24847	3.47323	3.13852
351	4.10713	3.4464	3.63047	3.29773
352	3.99523	3.5029	3.72702	3.01383
353	3.83022	3.47351	3.71467	3.10477
354	3.92933	3.33	3.75408	3.18985
355	4.04632	3.37856	3.6349	3.0469
356	3.80047	3.50395	3.75747	3.08358
357	3.85172	3.33295	3.77953	3.00728
358	3.91897	3.51985	3.91568	3.16098
359	3.99288	3.53155	3.7445	2.98953
360	3.97627	3.63665	3.61613	3.03855
361	3.76027	3.39721	3.73735	3.10952
362	4.0082	3.44584	3.6894	3.09895
363	3.88528	3.46325	3.64155	3.12988
364	3.80592	3.47711	3.7609	3.2164
365	3.98445	3.3697	3.57195	3.14635
366	3.91132	3.36109	3.72402	3.19088
367	3.83913	3.48231	3.75755	3.03532
368	3.80127	3.29075	3.67918	3.23238
369	4.04433	3.47739	3.78412	3.18743
370	3.8329	3.65821	3.70997	3.19155
371	4.00903	3.42016	3.69618	3.2031
372	4.02482	3.5454	3.77982	3.0744
373	3.85007	3.38443	3.80175	3.07025
374	4.07065	3.65404	3.96787	3.10275
375	4.00593	3.43117	3.76438	3.03387
376	4.03695	3.42521	3.75005	3.07437
377	4.13917	3.57462	3.7826	3.04963
378	3.84277	3.59288	3.66093	3.1104
379	3.9764	3.49393	3.69122	3.07885
380	4.04035	3.46883	3.69698	3.09112
381	3.98707	3.70486	3.52305	2.96993
382	3.74748	3.55074	3.70732	3.05482
383	3.9362	3.58025	3.74925	2.93427
384	3.81985	3.36322	3.68508	3.00675
385	3.97787	3.52925	3.71823	2.94898
386	3.98982	3.50145	3.67028	2.99737
387	4.01697	3.57001	3.78422	3.0117
388	4.05678	3.36919	3.67833	3.15995
389	3.94127	3.43659	3.72783	2.98798
390	3.83842	3.37035	3.79087	3.1095
391	4.04015	3.35332	3.63753	3.13875
392	4.0595	3.29617	3.70187	3.15632
393	3.85573	3.49854	3.78043	3.16733
394	4.12415	3.48103	3.71	3.14717
395	4.15682	3.42714	3.54013	3.1493
396	4.03752	3.39716	3.52525	3.09127
397	4.1065	3.47027	3.66575	3.12965
398	3.89943	3.55839	3.6464	3.19228
399	4.02187	3.51186	3.78615	3.186
400	4.00598	3.51816	3.7851	3.2112
401	4.0731	3.62406	3.63697	3.0528
402	3.93618	3.55668	3.68368	3.16293
403	3.99945	3.70115	3.78005	3.12213
404	4.00425	3.5104	3.57762	3.10788
405	4.18793	3.61308	3.84157	3.16267
406	3.97603	3.57521	3.71095	3.10695
407	3.87923	3.51586	3.76442	3.01598
408	4.1303	3.49574	3.89373	3.05488
409	3.96317	3.54125	3.88713	3.06353
410	3.88467	3.66461	3.76235	3.16542
411	3.97158	3.64175	3.88682	2.92972
412	4.06087	3.57624	3.82057	2.95715
413	4.10867	3.55145	3.7848	3.06538
414	4.04965	3.56951	3.80503	3.06527
415	4.17675	3.42596	3.90072	3.15027
416	4.08403	3.54415	3.72893	3.02573
417	4.07412	3.50829	3.75322	3.14973
418	4.04202	3.56876	3.89183	3.2264
419	4.15892	3.4838	3.79608	3.26882
420	4.32118	3.46217	3.88993	3.2619
421	4.49308	3.48642	3.8788	3.18053
422	3.99248	3.49152	3.7733	3.15867
423	3.97563	3.42669	3.80222	3.17922
424	4.11712	3.51053	3.90945	3.14798
425	4.06787	3.49504	3.77918	3.09957
426	4.09025	3.66619	3.86525	3.19197
427	4.19672	3.5304	3.7007	3.23758
428	4.148	3.49386	3.73905	3.20825
429	4.1293	3.54574	3.80623	3.19237
430	4.19035	3.59625	3.68215	3.07058
431	4.17722	3.53673	3.7558	3.15193
432	4.13343	3.54418	3.8334	3.12358
433	4.1745	3.59702	3.71537	3.21258
434	4.19357	3.4451	3.67615	3.23332
435	4.21038	3.42291	3.87328	3.08033
436	4.24495	3.45088	3.84247	3.03535
437	4.48692	3.51624	3.84098	3.17168
438	4.20158	3.493	3.83302	3.12947
439	4.14028	3.57963	3.95172	3.19103
440	4.17993	3.49124	3.71703	3.06798
441	4.02783	3.53509	3.82258	3.09118
442	4.17353	3.65589	3.83628	3.21288
443	4.11648	3.70427	3.95018	3.18507
444	4.03683	3.48394	3.80707	3.16342
445	4.14128	3.52041	4.05105	3.26258
446	4.10168	3.67957	3.93162	3.20428
447	4.07122	3.71131	3.94005	3.31495
448	4.0761	3.78899	3.70988	3.27235
449	4.00035	3.6379	3.88598	3.38577
450	3.9173	3.71418	3.72718	3.47567
451	4.12498	3.73166	3.87113	3.29343
452	4.21102	3.66697	3.96882	3.10732
453	4.16732	3.7685	4.00493	3.26375
454	4.02655	3.73435	4.0356	3.26922
455	3.91842	3.74794	4.022	3.3256
456	4.074	4.07025	3.9061	3.33207
457	3.74893	3.99819	4.0022	3.20832
458	3.94348	3.95163	3.83125	3.22682
459	4.17245	3.96274	3.91215	3.26022
460	4.08028	4.04232	3.88823	3.16807
461	4.27437	4.07777	4.0431	3.18648
462	4.23892	3.86578	4.06957	3.10537
463	4.31602	3.88077	3.90393	3.15907
464	4.23538	3.83326	3.88675	3.21295
465	4.08753	3.95484	4.13477	3.16738
466	4.0509	3.86853	4.07607	3.18552
467	4.18865	4.03934	4.06362	3.15582
468	4.25952	3.96425	4.0152	3.1719
469	4.2863	3.95662	4.06057	3.2069
470	4.26548	4.03932	4.03808	2.98853
471	4.23327	3.83357	4.13873	3.12572
472	4.02168	3.65483	4.05928	3.31973
473	4.09815	3.93695	3.96358	3.17907
474	4.26308	3.8986	4.1715	3.30222
475	4.25428	4.04924	4.19518	3.21338
476	4.1058	3.98413	4.15882	3.18522
477	4.179	3.91044	4.12618	3.34983
478	4.18177	4.0025	4.10605	3.2298
479	4.14465	4.02414	4.09688	3.37323
480	4.21837	4.03146	4.23408	3.38852
481	4.23985	4.08666	4.29442	3.3463
482	3.9684	4.06022	4.19362	3.33467
483	4.2176	4.03539	4.36832	3.18237
484	4.0469	3.92455	4.16408	3.36763
485	4.24783	3.94839	4.02357	3.24417
486	4.13353	3.99865	3.99822	3.29872
487	4.2781	3.90313	4.06968	3.34817
488	4.25045	4.11669	4.14945	3.27355
489	4.04533	4.15649	4.2055	3.32238
490	4.1872	4.15437	4.20748	3.19352
491	3.93778	4.17585	4.17615	3.44298
492	4.16768	4.20925	4.2698	3.3577
493	4.02345	4.09041	4.06732	3.31587
494	4.03472	4.13205	4.01017	3.30863
495	4.0596	4.31856	4.21315	3.21735
496	4.12823	4.02486	3.9842	3.2591
497	4.1235	4.02636	4.05743	3.20553
498	4.25853	4.132	3.95255	3.13587
499	4.295	4.20826	4.04698	3.30135
500	4.24747	4.02727	3.90712	3.2659

## Sheet: Sup Fig 9b
Supplementary Figure 9b
	Backbone atomic fluctuations (Å)
Residue number	TH	TH(DA)	THS40p	THS40p(DA)
1	1.06648	1.11324	1.1917	1.05224
2	1.18371	1.16012	1.32204	1.11373
3	1.10624	1.08909	1.28478	1.07916
4	1.05947	1.18771	1.21505	1.18584
5	1.1836	1.32075	1.42565	1.31919
6	1.22152	1.29274	1.52074	1.32275
7	1.17331	1.29163	1.42554	1.32615
8	1.24574	1.51275	1.51922	1.48311
9	1.36165	1.64086	1.7418	1.59655
10	1.4234	1.71119	1.8142	1.72419
11	1.4894	1.8569	1.88259	1.78275
12	1.61814	2.09695	2.23327	1.9688
13	1.78963	2.29913	2.54329	2.13856
14	1.93749	2.32757	2.96665	2.33069
15	2.21272	2.90113	3.4476	2.86309
16	2.55581	3.20337	3.88881	3.36049
17	2.69255	3.0832	3.93581	3.33038
18	2.82405	3.27956	4.17986	3.5457
19	3.17372	3.6554	4.45016	4.17912
20	3.58817	3.59255	4.75319	4.6072
21	3.90831	3.63034	4.84707	4.88472
22	4.00504	3.77775	4.7092	4.83782
23	4.22612	4.14874	4.97167	4.98252
24	4.68544	4.33764	5.41029	5.10125
25	4.61626	4.49884	4.96812	5.24948
26	4.78519	4.99769	4.8551	5.35149
27	4.45896	4.72388	4.34245	4.87321
28	3.78505	4.06024	3.79117	4.17216
29	3.35469	3.6362	3.38454	3.75624
30	2.9081	3.27169	3.15363	3.48091
31	2.8782	3.38436	3.0152	3.50166
32	2.68724	3.16239	2.78333	3.19969
33	2.19731	2.7615	2.49996	2.71174
34	2.13236	2.70552	2.62183	2.65024
35	2.13796	2.66311	2.64469	2.82289
36	2.46193	2.78089	2.92396	3.21473
37	2.9546	3.17992	3.55817	3.75168
38	3.28935	3.20663	3.9745	4.11699
39	3.71889	3.35319	4.54593	4.45831
40	3.39211	2.96436	4.21843	4.15854
41	2.88745	2.36987	3.36484	3.6145
42	2.43314	2.04946	2.78949	3.10035
43	2.16258	1.80252	2.46259	2.69187
44	1.79001	1.58859	2.18653	2.21062
45	1.56506	1.56979	2.02272	1.95532
46	1.40648	1.53965	1.78048	1.70176
47	1.49559	1.65379	1.7618	1.79509
48	1.63699	1.72813	1.7693	1.97106
49	1.93116	2.01255	1.9843	2.3806
50	2.24987	2.3026	2.23244	2.81645
51	2.72762	2.83263	2.68106	3.39511
52	3.2612	3.16612	3.05575	3.88535
53	3.58875	3.39236	3.27642	4.07522
54	3.69398	3.51511	3.26793	4.20891
55	3.42349	3.35512	3.07284	3.92025
56	2.87128	2.95426	2.59059	3.36589
57	2.33204	2.5276	2.34575	2.78128
58	1.98941	2.18644	2.11041	2.42046
59	2.11981	2.3289	2.19511	2.57238
60	2.20646	2.43538	2.23548	2.64363
61	1.93331	2.1391	2.02559	2.32242
62	1.92942	2.05849	2.04229	2.29465
63	2.2216	2.35499	2.2654	2.61678
64	2.15713	2.27115	2.2153	2.57777
65	2.0618	2.10197	2.14812	2.45646
66	2.38959	2.43541	2.44496	2.7892
67	2.63234	2.67948	2.66424	3.04334
68	2.58151	2.53844	2.64111	3.0318
69	2.64205	2.47469	2.69853	3.09231
70	2.34442	2.09049	2.40604	2.74262
71	2.25366	1.95211	2.34679	2.69979
72	2.01175	1.7901	2.13463	2.39125
73	1.97529	1.79825	2.17429	2.44539
74	1.73063	1.67196	1.97231	2.13476
75	1.57304	1.6138	1.79909	1.87929
76	1.5884	1.58774	1.80716	1.8439
77	1.77791	1.68715	1.98854	2.02466
78	2.05445	1.97986	2.42401	2.41154
79	2.51319	2.46756	2.95914	3.05085
80	2.89261	2.82091	3.31807	3.5344
81	3.6076	3.4353	3.66826	4.36971
82	4.6457	4.2392	3.88063	5.21735
83	5.60639	4.99943	4.39196	5.9543
84	5.95769	5.35169	4.64058	6.25129
85	6.17799	5.44701	4.96315	6.2575
86	5.35749	5.21212	4.90394	5.79582
87	4.31171	4.60716	4.66818	5.2711
88	3.39999	3.92514	4.00659	4.49776
89	2.69788	2.91125	3.08776	3.62321
90	2.29016	2.14449	2.43407	2.80193
91	1.88223	1.7904	2.03711	2.20626
92	1.56894	1.52499	1.7328	1.76958
93	1.41807	1.41624	1.66926	1.65576
94	1.3842	1.33871	1.63763	1.6312
95	1.57975	1.4111	1.83116	1.91423
96	1.79147	1.5168	2.01934	2.1829
97	2.1174	1.78455	2.33335	2.62563
98	2.29951	2.03804	2.5409	2.88519
99	2.6202	2.35193	2.88128	3.30756
100	2.71274	2.47931	3.07981	3.45544
101	2.85086	2.77148	3.19944	3.61944
102	2.56561	2.57402	2.81858	3.26182
103	2.25281	2.35219	2.592	2.90224
104	2.30374	2.60961	2.67841	3.02531
105	2.40236	2.69524	2.64159	3.06749
106	2.10466	2.3264	2.31941	2.65918
107	1.95872	2.30324	2.26396	2.55206
108	2.23379	2.67707	2.46805	2.88921
109	2.24195	2.61096	2.37136	2.74354
110	2.01361	2.31807	2.14189	2.40756
111	2.17506	2.58596	2.37127	2.70278
112	2.4602	2.87166	2.58305	3.03117
113	2.3625	2.65731	2.40409	2.83293
114	2.26227	2.58197	2.38436	2.77765
115	2.3971	2.80579	2.58176	3.0548
116	2.15741	2.52112	2.38449	2.88935
117	1.81485	2.1695	2.155	2.5603
118	1.6718	2.04702	2.14173	2.36707
119	1.66744	2.04866	2.19015	2.37146
120	1.86089	2.13759	2.28452	2.54009
121	2.08912	2.5397	2.59323	2.79857
122	2.04049	2.56561	2.66458	2.72938
123	2.01622	2.51296	2.52947	2.60839
124	1.85926	2.29827	2.19932	2.35262
125	1.60328	2.01235	1.90685	2.03079
126	1.54857	1.78208	1.77339	1.82561
127	1.4793	1.6018	1.6166	1.67635
128	1.26096	1.33669	1.3558	1.436
129	1.18237	1.22	1.27356	1.3263
130	1.19241	1.20549	1.2566	1.29935
131	1.1377	1.16005	1.20794	1.25913
132	1.083	1.11406	1.16924	1.21446
133	1.17385	1.22695	1.29842	1.32782
134	1.20634	1.28134	1.35989	1.36101
135	1.13992	1.25126	1.30695	1.28085
136	1.20922	1.34573	1.35838	1.38346
137	1.41064	1.62826	1.58836	1.62696
138	1.50544	1.87946	1.7308	1.83064
139	1.88175	1.96709	1.97745	2.01574
140	2.21837	2.12542	2.31796	2.15594
141	2.18071	2.15037	2.31589	2.15309
142	2.22686	2.22971	2.31878	2.26744
143	2.32661	2.31785	2.53816	2.21989
144	2.142	2.15936	2.28116	2.08039
145	1.96394	2.04419	1.96527	1.99012
146	2.08814	2.09954	2.16127	2.04142
147	2.23666	2.26866	2.38249	2.25245
148	2.10285	2.22795	2.15216	2.28665
149	2.09959	2.21618	2.02121	2.2008
150	2.36772	2.43396	2.15445	2.52905
151	2.55655	2.6706	2.21746	2.84374
152	2.81843	2.94327	2.37111	2.85325
153	2.67627	2.7443	2.11479	2.77745
154	3.0699	2.90759	2.15565	2.87855
155	2.81871	2.73725	2.0889	2.65948
156	2.61083	2.1792	2.03196	2.22576
157	2.43013	1.95505	1.95809	1.998
158	1.89379	1.57531	1.53656	1.54836
159	1.72006	1.57217	1.51357	1.53234
160	1.59554	1.437	1.34249	1.3905
161	1.3171	1.22243	1.14714	1.16879
162	1.3014	1.24615	1.16062	1.19286
163	1.37066	1.27171	1.17597	1.2424
164	1.24022	1.16544	1.0672	1.13236
165	1.0985	1.08997	0.98575	1.058
166	1.18138	1.18234	1.07561	1.18652
167	1.20549	1.18886	1.07796	1.20915
168	1.06607	1.05463	0.960837	1.06034
169	1.10119	1.10817	1.02499	1.11025
170	1.24311	1.21145	1.15256	1.25951
171	1.23429	1.15278	1.09055	1.19043
172	1.17241	1.1056	1.07019	1.1317
173	1.28038	1.24535	1.25256	1.30593
174	1.34946	1.28734	1.31918	1.37787
175	1.17918	1.15562	1.1903	1.26911
176	1.16939	1.16811	1.23097	1.30179
177	1.15861	1.18606	1.24904	1.26638
178	1.3313	1.3265	1.41654	1.35645
179	1.20821	1.19394	1.26043	1.30199
180	1.10408	1.10814	1.11875	1.22022
181	1.01504	1.0094	0.990387	1.10385
182	1.094	1.08835	1.03214	1.16716
183	1.12935	1.12944	1.05246	1.19705
184	1.08681	1.0933	1.00605	1.13949
185	1.1686	1.17871	1.07508	1.21234
186	1.11302	1.11662	1.02579	1.12821
187	1.18027	1.17017	1.09126	1.1661
188	1.27832	1.26635	1.20145	1.25537
189	1.18737	1.15577	1.12405	1.13393
190	1.02024	0.997587	0.971125	0.982625
191	1.05855	1.05777	1.02546	1.05954
192	1.11301	1.10904	1.09776	1.1087
193	0.992788	0.97045	0.987638	0.970712
194	0.93585	0.931162	0.943063	0.94655
195	1.05299	1.07689	1.07112	1.10681
196	1.08136	1.09404	1.1123	1.13532
197	0.992925	0.992737	1.02595	1.04856
198	1.00345	1.0288	1.02914	1.09406
199	1.16884	1.20421	1.19286	1.30926
200	1.18661	1.20441	1.20846	1.33793
201	1.08187	1.12214	1.10784	1.2526
202	1.18774	1.25611	1.22271	1.4065
203	1.3587	1.52411	1.47063	1.63985
204	1.24603	1.43714	1.41101	1.56964
205	1.14415	1.3175	1.3031	1.46656
206	1.2851	1.44309	1.4167	1.60462
207	1.32993	1.52364	1.51542	1.69896
208	1.06905	1.24039	1.1766	1.37982
209	0.92395	1.06224	0.9697	1.1826
210	0.8792	1.01185	0.911188	1.11076
211	0.975975	1.08064	0.977262	1.21558
212	0.93005	0.992725	0.888838	1.13423
213	0.872663	0.9338	0.835137	1.02026
214	1.02604	1.10855	0.988225	1.1664
215	1.05891	1.13484	1.0026	1.22586
216	0.94715	0.989462	0.879012	1.06615
217	1.0699	1.10495	0.958725	1.14679
218	1.2876	1.36534	1.15511	1.39172
219	1.17552	1.28327	1.09199	1.30704
220	1.04635	1.14029	0.983363	1.16078
221	1.30471	1.4304	1.20144	1.44185
222	1.52067	1.7409	1.47664	1.78071
223	1.47575	1.67936	1.46911	1.78575
224	1.36606	1.50812	1.26582	1.75126
225	1.40169	1.38536	1.28149	1.53285
226	1.1775	1.19157	1.09355	1.26459
227	1.16486	1.22858	1.11269	1.29235
228	1.27178	1.37549	1.21755	1.44701
229	1.32311	1.3953	1.25891	1.47165
230	1.19261	1.22313	1.13833	1.27982
231	1.00103	1.00311	0.95	1.04931
232	0.93425	0.933263	0.88585	0.988987
233	0.8992	0.89985	0.85205	0.963762
234	0.81785	0.80725	0.783062	0.871625
235	0.888238	0.887663	0.870962	0.970887
236	0.901175	0.9258	0.900312	1.00913
237	0.777738	0.802425	0.770325	0.862625
238	0.778275	0.7899	0.76825	0.842962
239	0.881738	0.914138	0.8769	0.9724
240	0.819013	0.869163	0.823788	0.923463
241	0.713237	0.745288	0.730075	0.788238
242	0.805562	0.831325	0.826975	0.871775
243	0.873812	0.921437	0.905187	0.971638
244	0.8175	0.837012	0.831838	0.906025
245	0.7133	0.673425	0.715	0.731775
246	0.74925	0.705325	0.7565	0.752575
247	0.689375	0.66175	0.69995	0.694025
248	0.730675	0.72365	0.7423	0.751125
249	0.732875	0.733413	0.730825	0.768437
250	0.760025	0.760125	0.762625	0.806025
251	0.778362	0.788338	0.787775	0.831712
252	0.826675	0.869625	0.862388	0.89265
253	1.18036	1.36908	1.21608	1.2074
254	1.38194	1.67314	1.43544	1.5562
255	1.33481	1.42675	1.46444	1.55691
256	1.09886	1.20676	1.3355	1.3574
257	1.07117	1.13275	1.21804	1.18854
258	0.986062	1.06553	1.12945	1.11175
259	0.995387	1.0789	1.11741	1.14055
260	0.942912	0.99605	1.04825	1.05175
261	0.809738	0.8621	0.917137	0.914187
262	0.804237	0.867188	0.89975	0.925887
263	0.875688	0.90805	0.945312	0.971125
264	0.783275	0.797425	0.849775	0.849025
265	0.730612	0.730375	0.786887	0.775975
266	0.80305	0.7912	0.853613	0.847925
267	0.813475	0.776175	0.854575	0.837488
268	0.732563	0.682975	0.75535	0.731237
269	0.708237	0.684175	0.736463	0.721537
270	0.645775	0.633213	0.671675	0.661212
271	0.651525	0.654825	0.7102	0.6876
272	0.638475	0.648038	0.676437	0.686812
273	0.6417	0.65335	0.646713	0.679112
274	0.71565	0.716	0.684937	0.7259
275	0.763588	0.736588	0.709275	0.732412
276	0.82105	0.759575	0.738662	0.743787
277	0.877913	0.803813	0.781963	0.783963
278	1.07001	0.983162	0.951625	0.939475
279	1.23942	1.15434	1.12613	1.09947
280	1.4319	1.31985	1.27024	1.27473
281	1.46761	1.26124	1.19449	1.22205
282	1.475	1.16172	1.0522	1.07684
283	1.40534	1.25978	1.11781	1.16421
284	1.56075	1.43234	1.13466	1.25586
285	1.5022	1.40519	1.12818	1.20315
286	1.64561	1.61151	1.25725	1.30289
287	1.32165	1.23884	1.04429	1.0634
288	1.0346	0.923925	0.864638	0.856425
289	0.719062	0.67895	0.674525	0.673237
290	0.659763	0.6433	0.65245	0.647225
291	0.680875	0.679612	0.672825	0.695125
292	0.6092	0.6305	0.62385	0.647875
293	0.5447	0.574263	0.557913	0.604113
294	0.600787	0.648062	0.600338	0.666038
295	0.65835	0.712475	0.658038	0.722975
296	0.620638	0.66365	0.6403	0.678787
297	0.551937	0.594225	0.586137	0.6152
298	0.583862	0.621787	0.594838	0.64095
299	0.631838	0.6954	0.638963	0.730237
300	0.60935	0.659875	0.609237	0.714838
301	0.608075	0.608638	0.597225	0.66355
302	0.668025	0.665387	0.65405	0.729187
303	0.685775	0.672413	0.659075	0.74465
304	0.725225	0.6681	0.688262	0.749863
305	0.720438	0.675312	0.670825	0.76335
306	0.64295	0.634675	0.618125	0.700675
307	0.635962	0.5901	0.6154	0.648237
308	0.701512	0.649613	0.667013	0.70415
309	0.696862	0.709562	0.686612	0.750363
310	0.685825	0.703525	0.6938	0.73535
311	0.7227	0.716363	0.727288	0.754587
312	0.767313	0.80605	0.782963	0.839088
313	0.78135	0.8674	0.817388	0.889525
314	0.800338	0.858188	0.842988	0.8916
315	0.865363	0.91695	0.9109	0.96155
316	0.926425	1.0275	0.9888	1.07189
317	0.964312	1.07169	1.04715	1.12783
318	1.05119	1.13653	1.13095	1.21154
319	1.21371	1.32409	1.2946	1.40802
320	1.19778	1.35865	1.29785	1.42314
321	1.28344	1.46169	1.39503	1.52795
322	1.28154	1.49889	1.41575	1.56014
323	1.28035	1.5373	1.40354	1.58394
324	1.14761	1.35895	1.27022	1.42875
325	1.04726	1.22951	1.17509	1.29848
326	1.04784	1.25465	1.17361	1.30835
327	1.02	1.23009	1.13804	1.28493
328	0.918262	1.0857	1.02046	1.13686
329	0.874375	1.03835	0.975787	1.07121
330	0.8985	1.09969	0.998838	1.12384
331	0.857325	1.03886	0.9422	1.0675
332	0.755188	0.914738	0.8532	0.9255
333	0.7826	0.958937	0.883025	0.945437
334	0.863513	1.03565	0.931125	1.02643
335	0.866912	0.967413	0.917775	0.940825
336	0.7993	0.850925	0.84635	0.811988
337	0.73225	0.843025	0.766988	0.804262
338	0.798425	0.963375	0.8393	0.916238
339	0.779375	0.937487	0.83145	0.959025
340	0.8461	1.0282	0.90115	1.06963
341	0.96345	1.13215	0.989437	1.1793
342	1.21434	1.3374	1.18435	1.40785
343	1.5259	1.59417	1.43654	1.64605
344	2.03237	2.04375	1.86547	2.11331
345	2.05031	2.05636	1.87159	2.16066
346	1.63395	1.6985	1.48726	1.77106
347	1.29749	1.43136	1.23792	1.50012
348	0.994375	1.17001	1.02638	1.24378
349	0.830638	0.9865	0.883225	1.04396
350	0.72545	0.852875	0.78485	0.879938
351	0.676125	0.801925	0.730875	0.809637
352	0.622225	0.726888	0.677325	0.739912
353	0.750975	0.845788	0.77435	0.837075
354	0.856875	0.935875	0.841838	0.9721
355	0.800875	0.87405	0.781388	0.9279
356	0.839138	0.91245	0.809425	0.957163
357	1.01745	1.22404	0.9799	1.26269
358	1.20781	1.39299	1.13255	1.52914
359	1.34185	1.51954	1.27857	1.57105
360	1.22869	1.39401	1.14152	1.44403
361	1.27732	1.38891	1.14137	1.47445
362	1.45269	1.66556	1.40149	1.72065
363	1.4592	1.72668	1.41839	1.72202
364	1.4247	1.64564	1.30187	1.65183
365	1.63272	1.89999	1.55456	1.89726
366	1.74625	2.0461	1.7468	2.03824
367	1.94273	2.28178	1.92111	2.21076
368	1.91326	2.19959	1.8508	2.12935
369	1.67221	1.92997	1.58755	1.85611
370	1.51805	1.80295	1.48765	1.75045
371	1.38103	1.68709	1.39139	1.66706
372	1.28515	1.5795	1.32041	1.5745
373	1.23602	1.50111	1.2676	1.50665
374	1.11475	1.32901	1.14375	1.35997
375	1.10947	1.30561	1.1645	1.37325
376	1.13659	1.30416	1.18734	1.38965
377	1.30786	1.54381	1.37681	1.59546
378	1.24029	1.55101	1.3421	1.54666
379	1.10197	1.41775	1.18664	1.38861
380	1.15016	1.46635	1.22755	1.41836
381	1.294	1.72468	1.38827	1.57955
382	1.29902	1.79139	1.37096	1.58219
383	1.43325	2.04694	1.52829	1.72509
384	1.62754	2.25375	1.62759	1.81723
385	1.99006	2.73852	1.84678	1.92314
386	2.07187	3.24365	2.13971	2.26965
387	2.1795	3.44952	2.40164	2.37525
388	1.99465	3.23304	2.262	2.28967
389	1.74529	2.96685	1.81431	2.11694
390	1.47144	2.3569	1.4715	1.94232
391	1.58079	1.9209	1.50736	1.82713
392	1.37555	1.67531	1.3243	1.63371
393	1.15873	1.46218	1.1597	1.43485
394	1.05188	1.33914	1.07934	1.33739
395	1.00351	1.23859	1.05191	1.26585
396	1.02745	1.20615	1.04707	1.224
397	1.17724	1.31339	1.14815	1.33388
398	1.0472	1.13326	0.997	1.19005
399	0.9587	0.9882	0.896325	1.0591
400	1.0202	1.01233	0.925312	1.08605
401	1.04776	1.09634	0.962925	1.16746
402	0.951012	1.0356	0.909025	1.09745
403	0.9372	0.963425	0.885025	1.03019
404	1.03229	1.07446	0.963987	1.13306
405	1.04784	1.1601	1.01109	1.20826
406	0.98115	1.07505	0.966488	1.12254
407	1.08011	1.12248	1.03511	1.15952
408	1.18078	1.28319	1.14374	1.32745
409	1.17837	1.31944	1.16199	1.36276
410	1.19017	1.28874	1.17901	1.34594
411	1.36192	1.4572	1.34444	1.54532
412	1.44694	1.57906	1.44146	1.6535
413	1.39441	1.51205	1.4041	1.58354
414	1.58306	1.71105	1.64035	1.82281
415	1.49182	1.5961	1.48688	1.69089
416	1.62729	1.71197	1.52944	1.78199
417	1.41161	1.49176	1.34642	1.56604
418	1.21346	1.26696	1.19391	1.35973
419	1.07789	1.10688	1.09339	1.18125
420	1.06286	1.05861	1.08533	1.11249
421	1.00566	0.962513	1.02036	1.01822
422	1.07299	0.995688	1.09316	1.04345
423	1.20331	1.14171	1.25377	1.17797
424	1.40518	1.30308	1.43799	1.34286
425	1.42565	1.32094	1.42954	1.36406
426	1.22484	1.17421	1.25782	1.21949
427	1.12905	1.10325	1.15797	1.15682
428	1.10294	1.10508	1.13717	1.16624
429	1.1648	1.19891	1.2093	1.25657
430	1.23474	1.29173	1.26156	1.38009
431	1.26496	1.30774	1.28645	1.43337
432	1.3846	1.48816	1.4141	1.6353
433	1.3772	1.5234	1.49933	1.71546
434	1.42945	1.5255	1.55782	1.712
435	1.41075	1.50049	1.54954	1.67463
436	1.26866	1.36824	1.40152	1.51697
437	1.1694	1.26181	1.31305	1.38772
438	1.2377	1.31794	1.3898	1.41082
439	1.33947	1.36666	1.42364	1.42631
440	1.2667	1.24381	1.31614	1.32107
441	1.19714	1.19071	1.30626	1.2699
442	1.29487	1.2917	1.41142	1.32754
443	1.31366	1.24444	1.38818	1.2796
444	1.22374	1.10567	1.31921	1.19027
445	1.24215	1.12548	1.39048	1.20855
446	1.29261	1.1387	1.41117	1.2069
447	1.26514	1.06995	1.33296	1.17359
448	1.25999	1.05211	1.3644	1.1941
449	1.3287	1.09858	1.45514	1.24025
450	1.3668	1.1019	1.43797	1.26127
451	1.36218	1.09604	1.42725	1.28537
452	1.40896	1.15515	1.53099	1.34851
453	1.50831	1.22567	1.60989	1.42778
454	1.55829	1.26003	1.60342	1.48028
455	1.6226	1.343	1.68217	1.559
456	1.80448	1.49863	1.85023	1.73903
457	1.96671	1.64526	1.93215	1.8989
458	2.16339	1.80115	2.04975	2.1446

## Sheet: Sup Table 8
Supplementary Table 8
a-helices (%)
	TH	TH+DA	THNΔ35	THNΔ35+DA	THNΔ43	THNΔ43+DA	THNΔ70	THNΔ70+DA	THS40p	THS40p+DA
	30.7	29.8	31.3	30.7	29	28.4	25.7	22.6	27.6	29.6
	30.7	31.2	32.4	32.4	28.9	27.7	25.7	20.5	27.7	29.9
	33.1	29.6	30.4	33.5	29.6	28	20.6	25.5	27.6	27.3
b-sheets (%)
	TH	TH+DA	THNΔ35	THNΔ35+DA	THNΔ43	THNΔ43+DA	THNΔ70	THNΔ70+DA	THS40p	THS40p+DA
	18.9	20.4	20.8	17.9	19.7	18.8	21.1	25.7	23.7	19.9
	18.8	19.6	17.8	19.5	20.4	23.6	21.1	27.5	19.8	18.7
	8.1	18.4	18.6	17.3	18.4	22.3	27.2	23.6	21.9	17.4
Turns (%)
	TH	TH+DA	THNΔ35	THNΔ35+DA	THNΔ43	THNΔ43+DA	THNΔ70	THNΔ70+DA	THS40p	THS40p+DA
	14.2	12.4	12.1	13.2	13.8	13.6	13.9	14.8	12.6	13.5
	14	13.5	13.4	12.7	13.4	12.3	13.9	13.7	14.1	13.3
	17.6	14.5	14	13.2	13.3	12.9	14.3	13.7	14	13.9
Others (%)
	TH	TH+DA	THNΔ35	THNΔ35+DA	THNΔ43	THNΔ43+DA	THNΔ70	THNΔ70+DA	THS40p	THS40p+DA
	36.2	37.6	35.8	38.2	37.6	39.3	39.4	36.2	36.1	36.9
	36.5	35.7	36.3	35.4	37.3	36.2	39.2	37.9	38.4	38.1
	41.2	37.4	37	36	38.8	36.8	38	38.4	36.4	41.4

## Sheet: Sup Table 9
Supplementary Table 9
T onset (°C)
	TH	TH+DA	THNΔ35	THNΔ35+DA	THNΔ43	THNΔ43+DA	THNΔ70	THNΔ70+DA
	43.31	45.07	39.31	39.27	44.74	42.91	45.47	45.36
	43.09	45.48	36.87	39.93	43.63	43.13	44.96	45.19
	43.53	44.42	36.99	39.71	43.03	43.87	44.54	46.36
		45.76	36.98	39.61	42.57	43.53
					42.42	43.98
T max (°C)	TH	TH+DA	THNΔ35	THNΔ35+DA	THNΔ43	THNΔ43+DA	THNΔ70	THNΔ70+DA
	55.33	59.32	52.57	56.43	55.98	56.94	56.04	56.38
	54.78	58.94	52.03	54.75	56.32	56.71	56.09	56.21
	54.44	58.11	51.26	54.43	53.16	56.44	55.89	56.6
		58.01	50.91	54.1	53.04	56.11
					52.99	56.11
